# Supplementary material for: Are neonicotinoid insecticides driving declines of widespread butterflies?
Source: PeerJ. 2015 Nov 24;3:e1402. doi: 10.7717/peerj.1402 (PMC4662585; doi:10.7717/peerj.1402)
Supplement: Supplemental Information 1 [file peerj-03-1402-s001.csv]

year	spp	ci	ci.py	neo.t.py	sm.r	sm.r.py	sm.t	sm.t.py	sp.r	sp.r.py	sp.t	sp.t.py	au.r.py	ipy	nnpy	smr	smrpy	smt	smtpy	spr	sprpy	spt	sptpy	aur
2012	Comma	1.97	2.09	1278913	379	267	13.9	13.7	231	188	8.2	9.1	332	0.454220562	2.153851882	2.089770405	0.43904455	-0.639271044	-0.972557153	0.033312681	-1.035289964	3.71E-01	1.611703917	0.020505468
2011	Comma	2.09	2.21	1270707	267	243	13.7	14.65	188	166.4	9.1	7.6	338	1.082124618	2.134635384	0.287371573	0.039263497	-0.926126193	0.39190115	-1.235910516	-1.612167741	1.61E+00	-0.367002563	0.119493971
2010	Comma	2.21	2.37	985374	243	323	14.65	14.75	166.4	222	7.6	8.62	388	1.919330026	1.466453441	-0.098856748	1.371867008	0.436435767	0.53552834	-1.873473796	-0.127241611	-4.53E-01	0.978517843	0.944398158
2009	Comma	2.37	2.13	975695	323	320	14.75	14.48	222	247	8.62	8.13	368	0.663521914	1.443787528	1.188570989	1.321894376	0.579863342	0.147734927	-0.232338685	0.540441002	9.48E-01	0.332140393	0.614436483
2008	Comma	2.13	2.02	839614	320	358	14.48	14.12	247	230	8.13	9.05	234	0.087943196	1.12511823	1.140292449	1.954881043	0.19260889	-0.369322956	0.505581778	0.086416825	2.75E-01	1.545747034	-1.596306739
2007	Comma	2.02	2.3	828236	358	188	14.12	15.78	230	290	9.05	7.35	401	1.55305266	1.098473663	1.751820624	-0.876901417	-0.323730379	2.014888394	0.003795863	1.688855095	1.54E+00	-0.696786976	1.158873247
2006	Comma	2.3	2.19	793605	188	217	15.78	14.77	290	237	7.35	8.12	353	0.977473942	1.017376107	-0.983963317	-0.393832644	2.057167363	0.564253778	1.774804975	0.273367957	-7.97E-01	0.318949017	0.366965227
2005	Comma	2.19	2.19	786870	217	316	14.77	14.86	237	215	8.12	8.42	345	0.977473942	1.001604341	-0.517270763	1.2552642	0.608548857	0.693518249	0.210413593	-0.314192742	2.61E-01	0.714690313	0.234980557
2004	Comma	2.19	2.32	546700	316	177	14.86	15.77	215	203	8.42	8.76	240	1.657703336	0.43918339	1.075921062	-1.0601344	0.737633674	2.000525676	-0.438956415	-0.634680396	6.73E-01	1.163197115	-1.497318236
2003	Comma	2.32	2.11	546141	177	259	15.77	14.42	203	246	8.76	8.48	359	0.558871238	0.437874345	-1.160984631	0.305784199	2.042824605	0.061558614	-0.793158238	0.513733697	1.14E+00	0.793838572	0.465953729
2002	Comma	2.11	2.18	347109	259	237	14.42	14.38	246	219	8.48	7.38	350	0.925148604	-0.028211205	0.158628799	-0.060681767	0.106552345	0.004107738	0.476064959	-0.207363524	7.55E-01	-0.657212847	0.317470976
2001	Comma	2.18	2.21	346813	237	197	14.38	14.14	219	262	7.38	8.05	498	1.082124618	-0.028904367	-0.195413828	-0.726983522	0.049181315	-0.340597518	-0.320889141	0.941050569	-7.55E-01	0.226609381	2.75918737
2000	Comma	2.21	2.03	139433	197	225	14.14	14.38	262	247	8.05	8.64	336	0.140268534	-0.514538946	-0.839127697	-0.260572293	-0.295044864	0.004107738	0.948334056	0.540441002	1.65E-01	1.004900596	0.086497803
1999	Comma	2.03	1.93	139033	225	286	14.38	13.7	247	261	8.64	8.27	391	-0.382984847	-0.51547565	-0.388527989	0.755537884	0.049181315	-0.972557153	0.505581778	0.914343265	9.75E-01	0.516819665	0.993892409
1998	Comma	1.93	2.19	88333	286	257	13.7	15.05	261	192	8.27	8.42	253	0.977473942	-0.634202978	0.593135661	0.272469111	-0.926126193	0.966409909	0.918817237	-0.928460746	4.67E-01	0.714690313	-1.282843148
1997	Comma	2.19	2.02	88281	257	172	15.05	14.24	192	183	8.42	6.35	324	0.087943196	-0.634324749	0.126443106	-1.143422119	1.010146067	-0.196970328	-1.117843241	-1.168826486	6.73E-01	-2.01592463	-0.111479202
1996	Comma	2.02	2.09	27757	172	103	14.24	15.65	183	189	6.35	7.32	345	0.454220562	-0.776057546	-1.241448865	-2.292792647	-0.151617289	1.828173048	-1.383494608	-1.008582659	-2.17E+00	-0.736361106	0.234980557
1995	Comma	2.09	1.65	27753	103	193	15.65	14.35	189	282	7.32	7.37	304	-1.848094311	-0.776066913	-2.351855288	-0.793613698	1.870711516	-0.038980419	-1.206393697	1.475196659	-8.38E-01	-0.670404223	-0.441440877
1994	Comma	1.65	1.65	0	193	219	14.35	13.39	282	253	7.37	7.94	262	-1.848094311	-0.84105783	-0.903499084	-0.360517557	0.006153043	-1.417801441	1.538670427	0.700684829	-7.69E-01	0.081504239	-1.134360394
1993	Comma	1.65	2.14	0	219	280	13.39	14.27	253	270	7.94	8.54	369	0.715847252	-0.84105783	-0.485085069	0.65559262	-1.370751675	-0.153882171	0.682682689	1.154709005	1.37E-02	0.872986831	0.630934567
1992	Comma	2.14	2.21	0	280	216	14.27	14.21	270	202	8.54	7.88	323	1.082124618	-0.84105783	0.49657858	-0.410490188	-0.108589017	-0.240058485	1.184468604	-0.661387701	8.38E-01	0.00235598	-0.127977285
1991	Comma	2.21	2.11	0	216	209	14.21	14.59	202	185	7.88	8.56	299	0.558871238	-0.84105783	-0.533363609	-0.527092995	-0.194645562	0.305724836	-0.822675056	-1.115411877	-6.87E-02	0.899369584	-0.523931295
1990	Comma	2.11	2.14	0	209	201	14.59	14.79	185	230	8.56	7.69	244	0.715847252	-0.84105783	-0.646013536	-0.660353346	0.350379223	0.592979216	-1.324460971	0.086416825	8.65E-01	-0.248280174	-1.431325901
1989	Comma	2.14	1.85	0	201	294	14.79	13.61	230	231	7.69	7.6	272	-0.801587551	-0.84105783	-0.77475631	0.888798235	0.637234372	-1.101821624	0.003795863	0.11312413	-3.30E-01	-0.367002563	-0.969379557
1988	Comma	1.85	2.09	0	294	268	13.61	13.38	231	226	7.6	7.03	342.8	0.454220562	-0.84105783	0.721878434	0.455702094	-1.055211011	-1.43216416	0.033312681	-0.020412393	-4.53E-01	-1.118911025	0.198684773
1987	Comma	2.09	2.04	0	268	229	13.38	13.29	226	305	7.03	6.3	306.8	0.192593872	-0.84105783	0.30346442	-0.193942118	-1.385094433	-1.561428631	-0.114271411	2.089464663	-1.24E+00	-2.081881512	-0.395246242
1986	Comma	2.04	1.9	0	229	343	13.29	13.06	305	224	6.3	6.87	253.2	-0.539960861	-0.84105783	-0.324156602	1.705017885	-1.51417925	-1.891771167	2.217557253	-0.073827002	-2.24E+00	-1.32997305	-1.279543531
1985	Comma	1.9	1.88	0	343	141	13.06	14.78	224	144	6.87	6.75	430.4	-0.644611537	-0.84105783	1.510427923	-1.65980598	-1.844062672	0.578616497	-0.173305048	-2.210411362	-1.46E+00	-1.488269568	1.643916909
2012	EssexSkipper	1.38	1.4	1278913	379	267	13.9	13.7	231	188	8.2	9.1	332	-3.156227762	2.153851882	2.089770405	0.43904455	-0.639271044	-0.972557153	0.033312681	-1.035289964	3.71E-01	1.611703917	0.020505468
2011	EssexSkipper	1.4	1.34	1270707	267	243	13.7	14.65	188	166.4	9.1	7.6	338	-3.47017979	2.134635384	0.287371573	0.039263497	-0.926126193	0.39190115	-1.235910516	-1.612167741	1.61E+00	-0.367002563	0.119493971
2010	EssexSkipper	1.34	1.52	985374	243	323	14.65	14.75	166.4	222	7.6	8.62	388	-2.528323705	1.466453441	-0.098856748	1.371867008	0.436435767	0.53552834	-1.873473796	-0.127241611	-4.53E-01	0.978517843	0.944398158
2009	EssexSkipper	1.52	1.5	975695	323	320	14.75	14.48	222	247	8.62	8.13	368	-2.632974382	1.443787528	1.188570989	1.321894376	0.579863342	0.147734927	-0.232338685	0.540441002	9.48E-01	0.332140393	0.614436483
2008	EssexSkipper	1.5	1.47	839614	320	358	14.48	14.12	247	230	8.13	9.05	234	-2.789950396	1.12511823	1.140292449	1.954881043	0.19260889	-0.369322956	0.505581778	0.086416825	2.75E-01	1.545747034	-1.596306739
2007	EssexSkipper	1.47	1.79	828236	358	188	14.12	15.78	230	290	9.05	7.35	401	-1.115539579	1.098473663	1.751820624	-0.876901417	-0.323730379	2.014888394	0.003795863	1.688855095	1.54E+00	-0.696786976	1.158873247
2006	EssexSkipper	1.79	2.32	793605	188	217	15.78	14.77	290	237	7.35	8.12	353	1.657703336	1.017376107	-0.983963317	-0.393832644	2.057167363	0.564253778	1.774804975	0.273367957	-7.97E-01	0.318949017	0.366965227
2005	EssexSkipper	2.32	2.22	786870	217	316	14.77	14.86	237	215	8.12	8.42	345	1.134449956	1.001604341	-0.517270763	1.2552642	0.608548857	0.693518249	0.210413593	-0.314192742	2.61E-01	0.714690313	0.234980557
2004	EssexSkipper	2.22	2.02	546700	316	177	14.86	15.77	215	203	8.42	8.76	240	0.087943196	0.43918339	1.075921062	-1.0601344	0.737633674	2.000525676	-0.438956415	-0.634680396	6.73E-01	1.163197115	-1.497318236
2003	EssexSkipper	2.02	2.14	546141	177	259	15.77	14.42	203	246	8.76	8.48	359	0.715847252	0.437874345	-1.160984631	0.305784199	2.042824605	0.061558614	-0.793158238	0.513733697	1.14E+00	0.793838572	0.465953729
2002	EssexSkipper	2.14	2.13	347109	259	237	14.42	14.38	246	219	8.48	7.38	350	0.663521914	-0.028211205	0.158628799	-0.060681767	0.106552345	0.004107738	0.476064959	-0.207363524	7.55E-01	-0.657212847	0.317470976
2001	EssexSkipper	2.13	1.94	346813	237	197	14.38	14.14	219	262	7.38	8.05	498	-0.330659509	-0.028904367	-0.195413828	-0.726983522	0.049181315	-0.340597518	-0.320889141	0.941050569	-7.55E-01	0.226609381	2.75918737
2000	EssexSkipper	1.94	2.22	139433	197	225	14.14	14.38	262	247	8.05	8.64	336	1.134449956	-0.514538946	-0.839127697	-0.260572293	-0.295044864	0.004107738	0.948334056	0.540441002	1.65E-01	1.004900596	0.086497803
1999	EssexSkipper	2.22	2.19	139033	225	286	14.38	13.7	247	261	8.64	8.27	391	0.977473942	-0.51547565	-0.388527989	0.755537884	0.049181315	-0.972557153	0.505581778	0.914343265	9.75E-01	0.516819665	0.993892409
1998	EssexSkipper	2.19	2.22	88333	286	257	13.7	15.05	261	192	8.27	8.42	253	1.134449956	-0.634202978	0.593135661	0.272469111	-0.926126193	0.966409909	0.918817237	-0.928460746	4.67E-01	0.714690313	-1.282843148
1997	EssexSkipper	2.22	2.27	88281	257	172	15.05	14.24	192	183	8.42	6.35	324	1.396076646	-0.634324749	0.126443106	-1.143422119	1.010146067	-0.196970328	-1.117843241	-1.168826486	6.73E-01	-2.01592463	-0.111479202
1996	EssexSkipper	2.27	2.25	27757	172	103	14.24	15.65	183	189	6.35	7.32	345	1.29142597	-0.776057546	-1.241448865	-2.292792647	-0.151617289	1.828173048	-1.383494608	-1.008582659	-2.17E+00	-0.736361106	0.234980557
1995	EssexSkipper	2.25	2.15	27753	103	193	15.65	14.35	189	282	7.32	7.37	304	0.76817259	-0.776066913	-2.351855288	-0.793613698	1.870711516	-0.038980419	-1.206393697	1.475196659	-8.38E-01	-0.670404223	-0.441440877
1994	EssexSkipper	2.15	2.08	0	193	219	14.35	13.39	282	253	7.37	7.94	262	0.401895224	-0.84105783	-0.903499084	-0.360517557	0.006153043	-1.417801441	1.538670427	0.700684829	-7.69E-01	0.081504239	-1.134360394
1993	EssexSkipper	2.08	2.14	0	219	280	13.39	14.27	253	270	7.94	8.54	369	0.715847252	-0.84105783	-0.485085069	0.65559262	-1.370751675	-0.153882171	0.682682689	1.154709005	1.37E-02	0.872986831	0.630934567
1992	EssexSkipper	2.14	2.29	0	280	216	14.27	14.21	270	202	8.54	7.88	323	1.500727322	-0.84105783	0.49657858	-0.410490188	-0.108589017	-0.240058485	1.184468604	-0.661387701	8.38E-01	0.00235598	-0.127977285
1991	EssexSkipper	2.29	1.68	0	216	209	14.21	14.59	202	185	7.88	8.56	299	-1.691118297	-0.84105783	-0.533363609	-0.527092995	-0.194645562	0.305724836	-0.822675056	-1.115411877	-6.87E-02	0.899369584	-0.523931295
1990	EssexSkipper	1.68	2.18	0	209	201	14.59	14.79	185	230	8.56	7.69	244	0.925148604	-0.84105783	-0.646013536	-0.660353346	0.350379223	0.592979216	-1.324460971	0.086416825	8.65E-01	-0.248280174	-1.431325901
1989	EssexSkipper	2.18	1.99	0	201	294	14.79	13.61	230	231	7.69	7.6	272	-0.069032818	-0.84105783	-0.77475631	0.888798235	0.637234372	-1.101821624	0.003795863	0.11312413	-3.30E-01	-0.367002563	-0.969379557
1988	EssexSkipper	1.99	2.12	0	294	268	13.61	13.38	231	226	7.6	7.03	342.8	0.611196576	-0.84105783	0.721878434	0.455702094	-1.055211011	-1.43216416	0.033312681	-0.020412393	-4.53E-01	-1.118911025	0.198684773
1987	EssexSkipper	2.12	1.73	0	268	229	13.38	13.29	226	305	7.03	6.3	306.8	-1.429491607	-0.84105783	0.30346442	-0.193942118	-1.385094433	-1.561428631	-0.114271411	2.089464663	-1.24E+00	-2.081881512	-0.395246242
1986	EssexSkipper	1.73	1.54	0	229	343	13.29	13.06	305	224	6.3	6.87	253.2	-2.423673029	-0.84105783	-0.324156602	1.705017885	-1.51417925	-1.891771167	2.217557253	-0.073827002	-2.24E+00	-1.32997305	-1.279543531
1985	EssexSkipper	1.54	2.08	0	343	141	13.06	14.78	224	144	6.87	6.75	430.4	0.401895224	-0.84105783	1.510427923	-1.65980598	-1.844062672	0.578616497	-0.173305048	-2.210411362	-1.46E+00	-1.488269568	1.643916909
2012	LargeSkipper	1.7	2.04	1278913	379	267	13.9	13.7	231	188	8.2	9.1	332	0.192593872	2.153851882	2.089770405	0.43904455	-0.639271044	-0.972557153	0.033312681	-1.035289964	3.71E-01	1.611703917	0.020505468
2011	LargeSkipper	2.04	2.04	1270707	267	243	13.7	14.65	188	166.4	9.1	7.6	338	0.192593872	2.134635384	0.287371573	0.039263497	-0.926126193	0.39190115	-1.235910516	-1.612167741	1.61E+00	-0.367002563	0.119493971
2010	LargeSkipper	2.04	1.93	985374	243	323	14.65	14.75	166.4	222	7.6	8.62	388	-0.382984847	1.466453441	-0.098856748	1.371867008	0.436435767	0.53552834	-1.873473796	-0.127241611	-4.53E-01	0.978517843	0.944398158
2009	LargeSkipper	1.93	1.71	975695	323	320	14.75	14.48	222	247	8.62	8.13	368	-1.534142283	1.443787528	1.188570989	1.321894376	0.579863342	0.147734927	-0.232338685	0.540441002	9.48E-01	0.332140393	0.614436483
2008	LargeSkipper	1.71	1.85	839614	320	358	14.48	14.12	247	230	8.13	9.05	234	-0.801587551	1.12511823	1.140292449	1.954881043	0.19260889	-0.369322956	0.505581778	0.086416825	2.75E-01	1.545747034	-1.596306739
2007	LargeSkipper	1.85	1.91	828236	358	188	14.12	15.78	230	290	9.05	7.35	401	-0.487635523	1.098473663	1.751820624	-0.876901417	-0.323730379	2.014888394	0.003795863	1.688855095	1.54E+00	-0.696786976	1.158873247
2006	LargeSkipper	1.91	1.88	793605	188	217	15.78	14.77	290	237	7.35	8.12	353	-0.644611537	1.017376107	-0.983963317	-0.393832644	2.057167363	0.564253778	1.774804975	0.273367957	-7.97E-01	0.318949017	0.366965227
2005	LargeSkipper	1.88	1.95	786870	217	316	14.77	14.86	237	215	8.12	8.42	345	-0.278334171	1.001604341	-0.517270763	1.2552642	0.608548857	0.693518249	0.210413593	-0.314192742	2.61E-01	0.714690313	0.234980557
2004	LargeSkipper	1.95	2	546700	316	177	14.86	15.77	215	203	8.42	8.76	240	-0.01670748	0.43918339	1.075921062	-1.0601344	0.737633674	2.000525676	-0.438956415	-0.634680396	6.73E-01	1.163197115	-1.497318236
2003	LargeSkipper	2	1.98	546141	177	259	15.77	14.42	203	246	8.76	8.48	359	-0.121358156	0.437874345	-1.160984631	0.305784199	2.042824605	0.061558614	-0.793158238	0.513733697	1.14E+00	0.793838572	0.465953729
2002	LargeSkipper	1.98	1.93	347109	259	237	14.42	14.38	246	219	8.48	7.38	350	-0.382984847	-0.028211205	0.158628799	-0.060681767	0.106552345	0.004107738	0.476064959	-0.207363524	7.55E-01	-0.657212847	0.317470976
2001	LargeSkipper	1.93	1.96	346813	237	197	14.38	14.14	219	262	7.38	8.05	498	-0.226008833	-0.028904367	-0.195413828	-0.726983522	0.049181315	-0.340597518	-0.320889141	0.941050569	-7.55E-01	0.226609381	2.75918737
2000	LargeSkipper	1.96	1.92	139433	197	225	14.14	14.38	262	247	8.05	8.64	336	-0.435310185	-0.514538946	-0.839127697	-0.260572293	-0.295044864	0.004107738	0.948334056	0.540441002	1.65E-01	1.004900596	0.086497803
1999	LargeSkipper	1.92	1.92	139033	225	286	14.38	13.7	247	261	8.64	8.27	391	-0.435310185	-0.51547565	-0.388527989	0.755537884	0.049181315	-0.972557153	0.505581778	0.914343265	9.75E-01	0.516819665	0.993892409
1998	LargeSkipper	1.92	2.08	88333	286	257	13.7	15.05	261	192	8.27	8.42	253	0.401895224	-0.634202978	0.593135661	0.272469111	-0.926126193	0.966409909	0.918817237	-0.928460746	4.67E-01	0.714690313	-1.282843148
1997	LargeSkipper	2.08	2.15	88281	257	172	15.05	14.24	192	183	8.42	6.35	324	0.76817259	-0.634324749	0.126443106	-1.143422119	1.010146067	-0.196970328	-1.117843241	-1.168826486	6.73E-01	-2.01592463	-0.111479202
1996	LargeSkipper	2.15	2.21	27757	172	103	14.24	15.65	183	189	6.35	7.32	345	1.082124618	-0.776057546	-1.241448865	-2.292792647	-0.151617289	1.828173048	-1.383494608	-1.008582659	-2.17E+00	-0.736361106	0.234980557
1995	LargeSkipper	2.21	2.2	27753	103	193	15.65	14.35	189	282	7.32	7.37	304	1.02979928	-0.776066913	-2.351855288	-0.793613698	1.870711516	-0.038980419	-1.206393697	1.475196659	-8.38E-01	-0.670404223	-0.441440877
1994	LargeSkipper	2.2	2.14	0	193	219	14.35	13.39	282	253	7.37	7.94	262	0.715847252	-0.84105783	-0.903499084	-0.360517557	0.006153043	-1.417801441	1.538670427	0.700684829	-7.69E-01	0.081504239	-1.134360394
1993	LargeSkipper	2.14	2.16	0	219	280	13.39	14.27	253	270	7.94	8.54	369	0.820497928	-0.84105783	-0.485085069	0.65559262	-1.370751675	-0.153882171	0.682682689	1.154709005	1.37E-02	0.872986831	0.630934567
1992	LargeSkipper	2.16	1.84	0	280	216	14.27	14.21	270	202	8.54	7.88	323	-0.853912889	-0.84105783	0.49657858	-0.410490188	-0.108589017	-0.240058485	1.184468604	-0.661387701	8.38E-01	0.00235598	-0.127977285
1991	LargeSkipper	1.84	1.95	0	216	209	14.21	14.59	202	185	7.88	8.56	299	-0.278334171	-0.84105783	-0.533363609	-0.527092995	-0.194645562	0.305724836	-0.822675056	-1.115411877	-6.87E-02	0.899369584	-0.523931295
1990	LargeSkipper	1.95	2.05	0	209	201	14.59	14.79	185	230	8.56	7.69	244	0.24491921	-0.84105783	-0.646013536	-0.660353346	0.350379223	0.592979216	-1.324460971	0.086416825	8.65E-01	-0.248280174	-1.431325901
1989	LargeSkipper	2.05	2.13	0	201	294	14.79	13.61	230	231	7.69	7.6	272	0.663521914	-0.84105783	-0.77475631	0.888798235	0.637234372	-1.101821624	0.003795863	0.11312413	-3.30E-01	-0.367002563	-0.969379557
1988	LargeSkipper	2.13	2.15	0	294	268	13.61	13.38	231	226	7.6	7.03	342.8	0.76817259	-0.84105783	0.721878434	0.455702094	-1.055211011	-1.43216416	0.033312681	-0.020412393	-4.53E-01	-1.118911025	0.198684773
1987	LargeSkipper	2.15	2.14	0	268	229	13.38	13.29	226	305	7.03	6.3	306.8	0.715847252	-0.84105783	0.30346442	-0.193942118	-1.385094433	-1.561428631	-0.114271411	2.089464663	-1.24E+00	-2.081881512	-0.395246242
1986	LargeSkipper	2.14	2.08	0	229	343	13.29	13.06	305	224	6.3	6.87	253.2	0.401895224	-0.84105783	-0.324156602	1.705017885	-1.51417925	-1.891771167	2.217557253	-0.073827002	-2.24E+00	-1.32997305	-1.279543531
1985	LargeSkipper	2.08	2.29	0	343	141	13.06	14.78	224	144	6.87	6.75	430.4	1.500727322	-0.84105783	1.510427923	-1.65980598	-1.844062672	0.578616497	-0.173305048	-2.210411362	-1.46E+00	-1.488269568	1.643916909
2012	SmallSkipper	1.51	1.58	1278913	379	267	13.9	13.7	231	188	8.2	9.1	332	-2.214371677	2.153851882	2.089770405	0.43904455	-0.639271044	-0.972557153	0.033312681	-1.035289964	3.71E-01	1.611703917	0.020505468
2011	SmallSkipper	1.58	1.55	1270707	267	243	13.7	14.65	188	166.4	9.1	7.6	338	-2.371347691	2.134635384	0.287371573	0.039263497	-0.926126193	0.39190115	-1.235910516	-1.612167741	1.61E+00	-0.367002563	0.119493971
2010	SmallSkipper	1.55	1.62	985374	243	323	14.65	14.75	166.4	222	7.6	8.62	388	-2.005070325	1.466453441	-0.098856748	1.371867008	0.436435767	0.53552834	-1.873473796	-0.127241611	-4.53E-01	0.978517843	0.944398158
2009	SmallSkipper	1.62	1.53	975695	323	320	14.75	14.48	222	247	8.62	8.13	368	-2.475998367	1.443787528	1.188570989	1.321894376	0.579863342	0.147734927	-0.232338685	0.540441002	9.48E-01	0.332140393	0.614436483
2008	SmallSkipper	1.53	1.52	839614	320	358	14.48	14.12	247	230	8.13	9.05	234	-2.528323705	1.12511823	1.140292449	1.954881043	0.19260889	-0.369322956	0.505581778	0.086416825	2.75E-01	1.545747034	-1.596306739
2007	SmallSkipper	1.52	1.68	828236	358	188	14.12	15.78	230	290	9.05	7.35	401	-1.691118297	1.098473663	1.751820624	-0.876901417	-0.323730379	2.014888394	0.003795863	1.688855095	1.54E+00	-0.696786976	1.158873247
2006	SmallSkipper	1.68	1.86	793605	188	217	15.78	14.77	290	237	7.35	8.12	353	-0.749262213	1.017376107	-0.983963317	-0.393832644	2.057167363	0.564253778	1.774804975	0.273367957	-7.97E-01	0.318949017	0.366965227
2005	SmallSkipper	1.86	1.77	786870	217	316	14.77	14.86	237	215	8.12	8.42	345	-1.220190255	1.001604341	-0.517270763	1.2552642	0.608548857	0.693518249	0.210413593	-0.314192742	2.61E-01	0.714690313	0.234980557
2004	SmallSkipper	1.77	1.97	546700	316	177	14.86	15.77	215	203	8.42	8.76	240	-0.173683494	0.43918339	1.075921062	-1.0601344	0.737633674	2.000525676	-0.438956415	-0.634680396	6.73E-01	1.163197115	-1.497318236
2003	SmallSkipper	1.97	1.89	546141	177	259	15.77	14.42	203	246	8.76	8.48	359	-0.592286199	0.437874345	-1.160984631	0.305784199	2.042824605	0.061558614	-0.793158238	0.513733697	1.14E+00	0.793838572	0.465953729
2002	SmallSkipper	1.89	1.97	347109	259	237	14.42	14.38	246	219	8.48	7.38	350	-0.173683494	-0.028211205	0.158628799	-0.060681767	0.106552345	0.004107738	0.476064959	-0.207363524	7.55E-01	-0.657212847	0.317470976
2001	SmallSkipper	1.97	1.98	346813	237	197	14.38	14.14	219	262	7.38	8.05	498	-0.121358156	-0.028904367	-0.195413828	-0.726983522	0.049181315	-0.340597518	-0.320889141	0.941050569	-7.55E-01	0.226609381	2.75918737
2000	SmallSkipper	1.98	1.98	139433	197	225	14.14	14.38	262	247	8.05	8.64	336	-0.121358156	-0.514538946	-0.839127697	-0.260572293	-0.295044864	0.004107738	0.948334056	0.540441002	1.65E-01	1.004900596	0.086497803
1999	SmallSkipper	1.98	1.86	139033	225	286	14.38	13.7	247	261	8.64	8.27	391	-0.749262213	-0.51547565	-0.388527989	0.755537884	0.049181315	-0.972557153	0.505581778	0.914343265	9.75E-01	0.516819665	0.993892409
1998	SmallSkipper	1.86	2.1	88333	286	257	13.7	15.05	261	192	8.27	8.42	253	0.5065459	-0.634202978	0.593135661	0.272469111	-0.926126193	0.966409909	0.918817237	-0.928460746	4.67E-01	0.714690313	-1.282843148
1997	SmallSkipper	2.1	2.25	88281	257	172	15.05	14.24	192	183	8.42	6.35	324	1.29142597	-0.634324749	0.126443106	-1.143422119	1.010146067	-0.196970328	-1.117843241	-1.168826486	6.73E-01	-2.01592463	-0.111479202
1996	SmallSkipper	2.25	2.23	27757	172	103	14.24	15.65	183	189	6.35	7.32	345	1.186775294	-0.776057546	-1.241448865	-2.292792647	-0.151617289	1.828173048	-1.383494608	-1.008582659	-2.17E+00	-0.736361106	0.234980557
1995	SmallSkipper	2.23	2.28	27753	103	193	15.65	14.35	189	282	7.32	7.37	304	1.448401984	-0.776066913	-2.351855288	-0.793613698	1.870711516	-0.038980419	-1.206393697	1.475196659	-8.38E-01	-0.670404223	-0.441440877
1994	SmallSkipper	2.28	2.11	0	193	219	14.35	13.39	282	253	7.37	7.94	262	0.558871238	-0.84105783	-0.903499084	-0.360517557	0.006153043	-1.417801441	1.538670427	0.700684829	-7.69E-01	0.081504239	-1.134360394
1993	SmallSkipper	2.11	2.25	0	219	280	13.39	14.27	253	270	7.94	8.54	369	1.29142597	-0.84105783	-0.485085069	0.65559262	-1.370751675	-0.153882171	0.682682689	1.154709005	1.37E-02	0.872986831	0.630934567
1992	SmallSkipper	2.25	2.28	0	280	216	14.27	14.21	270	202	8.54	7.88	323	1.448401984	-0.84105783	0.49657858	-0.410490188	-0.108589017	-0.240058485	1.184468604	-0.661387701	8.38E-01	0.00235598	-0.127977285
1991	SmallSkipper	2.28	2.03	0	216	209	14.21	14.59	202	185	7.88	8.56	299	0.140268534	-0.84105783	-0.533363609	-0.527092995	-0.194645562	0.305724836	-0.822675056	-1.115411877	-6.87E-02	0.899369584	-0.523931295
1990	SmallSkipper	2.03	2.09	0	209	201	14.59	14.79	185	230	8.56	7.69	244	0.454220562	-0.84105783	-0.646013536	-0.660353346	0.350379223	0.592979216	-1.324460971	0.086416825	8.65E-01	-0.248280174	-1.431325901
1989	SmallSkipper	2.09	1.91	0	201	294	14.79	13.61	230	231	7.69	7.6	272	-0.487635523	-0.84105783	-0.77475631	0.888798235	0.637234372	-1.101821624	0.003795863	0.11312413	-3.30E-01	-0.367002563	-0.969379557
1988	SmallSkipper	1.91	1.96	0	294	268	13.61	13.38	231	226	7.6	7.03	342.8	-0.226008833	-0.84105783	0.721878434	0.455702094	-1.055211011	-1.43216416	0.033312681	-0.020412393	-4.53E-01	-1.118911025	0.198684773
1987	SmallSkipper	1.96	2.17	0	268	229	13.38	13.29	226	305	7.03	6.3	306.8	0.872823266	-0.84105783	0.30346442	-0.193942118	-1.385094433	-1.561428631	-0.114271411	2.089464663	-1.24E+00	-2.081881512	-0.395246242
1986	SmallSkipper	2.17	2.15	0	229	343	13.29	13.06	305	224	6.3	6.87	253.2	0.76817259	-0.84105783	-0.324156602	1.705017885	-1.51417925	-1.891771167	2.217557253	-0.073827002	-2.24E+00	-1.32997305	-1.279543531
1985	SmallSkipper	2.15	2.42	0	343	141	13.06	14.78	224	144	6.87	6.75	430.4	2.180956716	-0.84105783	1.510427923	-1.65980598	-1.844062672	0.578616497	-0.173305048	-2.210411362	-1.46E+00	-1.488269568	1.643916909
2012	CommonBlue	1.57	1.97	1278913	379	267	13.9	13.7	231	188	8.2	9.1	332	-0.173683494	2.153851882	2.089770405	0.43904455	-0.639271044	-0.972557153	0.033312681	-1.035289964	3.71E-01	1.611703917	0.020505468
2011	CommonBlue	1.97	2.35	1270707	267	243	13.7	14.65	188	166.4	9.1	7.6	338	1.81467935	2.134635384	0.287371573	0.039263497	-0.926126193	0.39190115	-1.235910516	-1.612167741	1.61E+00	-0.367002563	0.119493971
2010	CommonBlue	2.35	1.96	985374	243	323	14.65	14.75	166.4	222	7.6	8.62	388	-0.226008833	1.466453441	-0.098856748	1.371867008	0.436435767	0.53552834	-1.873473796	-0.127241611	-4.53E-01	0.978517843	0.944398158
2009	CommonBlue	1.96	1.75	975695	323	320	14.75	14.48	222	247	8.62	8.13	368	-1.324840931	1.443787528	1.188570989	1.321894376	0.579863342	0.147734927	-0.232338685	0.540441002	9.48E-01	0.332140393	0.614436483
2008	CommonBlue	1.75	1.57	839614	320	358	14.48	14.12	247	230	8.13	9.05	234	-2.266697015	1.12511823	1.140292449	1.954881043	0.19260889	-0.369322956	0.505581778	0.086416825	2.75E-01	1.545747034	-1.596306739
2007	CommonBlue	1.57	2.13	828236	358	188	14.12	15.78	230	290	9.05	7.35	401	0.663521914	1.098473663	1.751820624	-0.876901417	-0.323730379	2.014888394	0.003795863	1.688855095	1.54E+00	-0.696786976	1.158873247
2006	CommonBlue	2.13	2.03	793605	188	217	15.78	14.77	290	237	7.35	8.12	353	0.140268534	1.017376107	-0.983963317	-0.393832644	2.057167363	0.564253778	1.774804975	0.273367957	-7.97E-01	0.318949017	0.366965227
2005	CommonBlue	2.03	2.05	786870	217	316	14.77	14.86	237	215	8.12	8.42	345	0.24491921	1.001604341	-0.517270763	1.2552642	0.608548857	0.693518249	0.210413593	-0.314192742	2.61E-01	0.714690313	0.234980557
2004	CommonBlue	2.05	2.21	546700	316	177	14.86	15.77	215	203	8.42	8.76	240	1.082124618	0.43918339	1.075921062	-1.0601344	0.737633674	2.000525676	-0.438956415	-0.634680396	6.73E-01	1.163197115	-1.497318236
2003	CommonBlue	2.21	1.94	546141	177	259	15.77	14.42	203	246	8.76	8.48	359	-0.330659509	0.437874345	-1.160984631	0.305784199	2.042824605	0.061558614	-0.793158238	0.513733697	1.14E+00	0.793838572	0.465953729
2002	CommonBlue	1.94	1.84	347109	259	237	14.42	14.38	246	219	8.48	7.38	350	-0.853912889	-0.028211205	0.158628799	-0.060681767	0.106552345	0.004107738	0.476064959	-0.207363524	7.55E-01	-0.657212847	0.317470976
2001	CommonBlue	1.84	1.94	346813	237	197	14.38	14.14	219	262	7.38	8.05	498	-0.330659509	-0.028904367	-0.195413828	-0.726983522	0.049181315	-0.340597518	-0.320889141	0.941050569	-7.55E-01	0.226609381	2.75918737
2000	CommonBlue	1.94	1.93	139433	197	225	14.14	14.38	262	247	8.05	8.64	336	-0.382984847	-0.514538946	-0.839127697	-0.260572293	-0.295044864	0.004107738	0.948334056	0.540441002	1.65E-01	1.004900596	0.086497803
1999	CommonBlue	1.93	1.85	139033	225	286	14.38	13.7	247	261	8.64	8.27	391	-0.801587551	-0.51547565	-0.388527989	0.755537884	0.049181315	-0.972557153	0.505581778	0.914343265	9.75E-01	0.516819665	0.993892409
1998	CommonBlue	1.85	2.2	88333	286	257	13.7	15.05	261	192	8.27	8.42	253	1.02979928	-0.634202978	0.593135661	0.272469111	-0.926126193	0.966409909	0.918817237	-0.928460746	4.67E-01	0.714690313	-1.282843148
1997	CommonBlue	2.2	2.2	88281	257	172	15.05	14.24	192	183	8.42	6.35	324	1.02979928	-0.634324749	0.126443106	-1.143422119	1.010146067	-0.196970328	-1.117843241	-1.168826486	6.73E-01	-2.01592463	-0.111479202
1996	CommonBlue	2.2	2.1	27757	172	103	14.24	15.65	183	189	6.35	7.32	345	0.5065459	-0.776057546	-1.241448865	-2.292792647	-0.151617289	1.828173048	-1.383494608	-1.008582659	-2.17E+00	-0.736361106	0.234980557
1995	CommonBlue	2.1	2.04	27753	103	193	15.65	14.35	189	282	7.32	7.37	304	0.192593872	-0.776066913	-2.351855288	-0.793613698	1.870711516	-0.038980419	-1.206393697	1.475196659	-8.38E-01	-0.670404223	-0.441440877
1994	CommonBlue	2.04	1.87	0	193	219	14.35	13.39	282	253	7.37	7.94	262	-0.696936875	-0.84105783	-0.903499084	-0.360517557	0.006153043	-1.417801441	1.538670427	0.700684829	-7.69E-01	0.081504239	-1.134360394
1993	CommonBlue	1.87	2.07	0	219	280	13.39	14.27	253	270	7.94	8.54	369	0.349569886	-0.84105783	-0.485085069	0.65559262	-1.370751675	-0.153882171	0.682682689	1.154709005	1.37E-02	0.872986831	0.630934567
1992	CommonBlue	2.07	2.04	0	280	216	14.27	14.21	270	202	8.54	7.88	323	0.192593872	-0.84105783	0.49657858	-0.410490188	-0.108589017	-0.240058485	1.184468604	-0.661387701	8.38E-01	0.00235598	-0.127977285
1991	CommonBlue	2.04	2.22	0	216	209	14.21	14.59	202	185	7.88	8.56	299	1.134449956	-0.84105783	-0.533363609	-0.527092995	-0.194645562	0.305724836	-0.822675056	-1.115411877	-6.87E-02	0.899369584	-0.523931295
1990	CommonBlue	2.22	2.15	0	209	201	14.59	14.79	185	230	8.56	7.69	244	0.76817259	-0.84105783	-0.646013536	-0.660353346	0.350379223	0.592979216	-1.324460971	0.086416825	8.65E-01	-0.248280174	-1.431325901
1989	CommonBlue	2.15	1.91	0	201	294	14.79	13.61	230	231	7.69	7.6	272	-0.487635523	-0.84105783	-0.77475631	0.888798235	0.637234372	-1.101821624	0.003795863	0.11312413	-3.30E-01	-0.367002563	-0.969379557
1988	CommonBlue	1.91	1.78	0	294	268	13.61	13.38	231	226	7.6	7.03	342.8	-1.167864917	-0.84105783	0.721878434	0.455702094	-1.055211011	-1.43216416	0.033312681	-0.020412393	-4.53E-01	-1.118911025	0.198684773
1987	CommonBlue	1.78	1.8	0	268	229	13.38	13.29	226	305	7.03	6.3	306.8	-1.063214241	-0.84105783	0.30346442	-0.193942118	-1.385094433	-1.561428631	-0.114271411	2.089464663	-1.24E+00	-2.081881512	-0.395246242
1986	CommonBlue	1.8	1.91	0	229	343	13.29	13.06	305	224	6.3	6.87	253.2	-0.487635523	-0.84105783	-0.324156602	1.705017885	-1.51417925	-1.891771167	2.217557253	-0.073827002	-2.24E+00	-1.32997305	-1.279543531
1985	CommonBlue	1.91	2.28	0	343	141	13.06	14.78	224	144	6.87	6.75	430.4	1.448401984	-0.84105783	1.510427923	-1.65980598	-1.844062672	0.578616497	-0.173305048	-2.210411362	-1.46E+00	-1.488269568	1.643916909
2012	SmallCopper	1.86	2.04	1278913	379	267	13.9	13.7	231	188	8.2	9.1	332	0.192593872	2.153851882	2.089770405	0.43904455	-0.639271044	-0.972557153	0.033312681	-1.035289964	3.71E-01	1.611703917	0.020505468
2011	SmallCopper	2.04	2.12	1270707	267	243	13.7	14.65	188	166.4	9.1	7.6	338	0.611196576	2.134635384	0.287371573	0.039263497	-0.926126193	0.39190115	-1.235910516	-1.612167741	1.61E+00	-0.367002563	0.119493971
2010	SmallCopper	2.12	1.98	985374	243	323	14.65	14.75	166.4	222	7.6	8.62	388	-0.121358156	1.466453441	-0.098856748	1.371867008	0.436435767	0.53552834	-1.873473796	-0.127241611	-4.53E-01	0.978517843	0.944398158
2009	SmallCopper	1.98	1.76	975695	323	320	14.75	14.48	222	247	8.62	8.13	368	-1.272515593	1.443787528	1.188570989	1.321894376	0.579863342	0.147734927	-0.232338685	0.540441002	9.48E-01	0.332140393	0.614436483
2008	SmallCopper	1.76	1.91	839614	320	358	14.48	14.12	247	230	8.13	9.05	234	-0.487635523	1.12511823	1.140292449	1.954881043	0.19260889	-0.369322956	0.505581778	0.086416825	2.75E-01	1.545747034	-1.596306739
2007	SmallCopper	1.91	2.05	828236	358	188	14.12	15.78	230	290	9.05	7.35	401	0.24491921	1.098473663	1.751820624	-0.876901417	-0.323730379	2.014888394	0.003795863	1.688855095	1.54E+00	-0.696786976	1.158873247
2006	SmallCopper	2.05	1.86	793605	188	217	15.78	14.77	290	237	7.35	8.12	353	-0.749262213	1.017376107	-0.983963317	-0.393832644	2.057167363	0.564253778	1.774804975	0.273367957	-7.97E-01	0.318949017	0.366965227
2005	SmallCopper	1.86	2.08	786870	217	316	14.77	14.86	237	215	8.12	8.42	345	0.401895224	1.001604341	-0.517270763	1.2552642	0.608548857	0.693518249	0.210413593	-0.314192742	2.61E-01	0.714690313	0.234980557
2004	SmallCopper	2.08	2.09	546700	316	177	14.86	15.77	215	203	8.42	8.76	240	0.454220562	0.43918339	1.075921062	-1.0601344	0.737633674	2.000525676	-0.438956415	-0.634680396	6.73E-01	1.163197115	-1.497318236
2003	SmallCopper	2.09	1.75	546141	177	259	15.77	14.42	203	246	8.76	8.48	359	-1.324840931	0.437874345	-1.160984631	0.305784199	2.042824605	0.061558614	-0.793158238	0.513733697	1.14E+00	0.793838572	0.465953729
2002	SmallCopper	1.75	1.8	347109	259	237	14.42	14.38	246	219	8.48	7.38	350	-1.063214241	-0.028211205	0.158628799	-0.060681767	0.106552345	0.004107738	0.476064959	-0.207363524	7.55E-01	-0.657212847	0.317470976
2001	SmallCopper	1.8	1.73	346813	237	197	14.38	14.14	219	262	7.38	8.05	498	-1.429491607	-0.028904367	-0.195413828	-0.726983522	0.049181315	-0.340597518	-0.320889141	0.941050569	-7.55E-01	0.226609381	2.75918737
2000	SmallCopper	1.73	1.71	139433	197	225	14.14	14.38	262	247	8.05	8.64	336	-1.534142283	-0.514538946	-0.839127697	-0.260572293	-0.295044864	0.004107738	0.948334056	0.540441002	1.65E-01	1.004900596	0.086497803
1999	SmallCopper	1.71	1.93	139033	225	286	14.38	13.7	247	261	8.64	8.27	391	-0.382984847	-0.51547565	-0.388527989	0.755537884	0.049181315	-0.972557153	0.505581778	0.914343265	9.75E-01	0.516819665	0.993892409
1998	SmallCopper	1.93	2.2	88333	286	257	13.7	15.05	261	192	8.27	8.42	253	1.02979928	-0.634202978	0.593135661	0.272469111	-0.926126193	0.966409909	0.918817237	-0.928460746	4.67E-01	0.714690313	-1.282843148
1997	SmallCopper	2.2	2.17	88281	257	172	15.05	14.24	192	183	8.42	6.35	324	0.872823266	-0.634324749	0.126443106	-1.143422119	1.010146067	-0.196970328	-1.117843241	-1.168826486	6.73E-01	-2.01592463	-0.111479202
1996	SmallCopper	2.17	2.22	27757	172	103	14.24	15.65	183	189	6.35	7.32	345	1.134449956	-0.776057546	-1.241448865	-2.292792647	-0.151617289	1.828173048	-1.383494608	-1.008582659	-2.17E+00	-0.736361106	0.234980557
1995	SmallCopper	2.22	1.95	27753	103	193	15.65	14.35	189	282	7.32	7.37	304	-0.278334171	-0.776066913	-2.351855288	-0.793613698	1.870711516	-0.038980419	-1.206393697	1.475196659	-8.38E-01	-0.670404223	-0.441440877
1994	SmallCopper	1.95	1.82	0	193	219	14.35	13.39	282	253	7.37	7.94	262	-0.958563565	-0.84105783	-0.903499084	-0.360517557	0.006153043	-1.417801441	1.538670427	0.700684829	-7.69E-01	0.081504239	-1.134360394
1993	SmallCopper	1.82	2.09	0	219	280	13.39	14.27	253	270	7.94	8.54	369	0.454220562	-0.84105783	-0.485085069	0.65559262	-1.370751675	-0.153882171	0.682682689	1.154709005	1.37E-02	0.872986831	0.630934567
1992	SmallCopper	2.09	2.23	0	280	216	14.27	14.21	270	202	8.54	7.88	323	1.186775294	-0.84105783	0.49657858	-0.410490188	-0.108589017	-0.240058485	1.184468604	-0.661387701	8.38E-01	0.00235598	-0.127977285
1991	SmallCopper	2.23	2.26	0	216	209	14.21	14.59	202	185	7.88	8.56	299	1.343751308	-0.84105783	-0.533363609	-0.527092995	-0.194645562	0.305724836	-0.822675056	-1.115411877	-6.87E-02	0.899369584	-0.523931295
1990	SmallCopper	2.26	2.36	0	209	201	14.59	14.79	185	230	8.56	7.69	244	1.867004688	-0.84105783	-0.646013536	-0.660353346	0.350379223	0.592979216	-1.324460971	0.086416825	8.65E-01	-0.248280174	-1.431325901
1989	SmallCopper	2.36	1.86	0	201	294	14.79	13.61	230	231	7.69	7.6	272	-0.749262213	-0.84105783	-0.77475631	0.888798235	0.637234372	-1.101821624	0.003795863	0.11312413	-3.30E-01	-0.367002563	-0.969379557
1988	SmallCopper	1.86	2.01	0	294	268	13.61	13.38	231	226	7.6	7.03	342.8	0.035617858	-0.84105783	0.721878434	0.455702094	-1.055211011	-1.43216416	0.033312681	-0.020412393	-4.53E-01	-1.118911025	0.198684773
1987	SmallCopper	2.01	2.03	0	268	229	13.38	13.29	226	305	7.03	6.3	306.8	0.140268534	-0.84105783	0.30346442	-0.193942118	-1.385094433	-1.561428631	-0.114271411	2.089464663	-1.24E+00	-2.081881512	-0.395246242
1986	SmallCopper	2.03	1.83	0	229	343	13.29	13.06	305	224	6.3	6.87	253.2	-0.906238227	-0.84105783	-0.324156602	1.705017885	-1.51417925	-1.891771167	2.217557253	-0.073827002	-2.24E+00	-1.32997305	-1.279543531
1985	SmallCopper	1.83	2.23	0	343	141	13.06	14.78	224	144	6.87	6.75	430.4	1.186775294	-0.84105783	1.510427923	-1.65980598	-1.844062672	0.578616497	-0.173305048	-2.210411362	-1.46E+00	-1.488269568	1.643916909
2012	Peacock	1.72	1.79	1278913	379	267	13.9	13.7	231	188	8.2	9.1	332	-1.115539579	2.153851882	2.089770405	0.43904455	-0.639271044	-0.972557153	0.033312681	-1.035289964	3.71E-01	1.611703917	0.020505468
2011	Peacock	1.79	1.97	1270707	267	243	13.7	14.65	188	166.4	9.1	7.6	338	-0.173683494	2.134635384	0.287371573	0.039263497	-0.926126193	0.39190115	-1.235910516	-1.612167741	1.61E+00	-0.367002563	0.119493971
2010	Peacock	1.97	2.12	985374	243	323	14.65	14.75	166.4	222	7.6	8.62	388	0.611196576	1.466453441	-0.098856748	1.371867008	0.436435767	0.53552834	-1.873473796	-0.127241611	-4.53E-01	0.978517843	0.944398158
2009	Peacock	2.12	1.87	975695	323	320	14.75	14.48	222	247	8.62	8.13	368	-0.696936875	1.443787528	1.188570989	1.321894376	0.579863342	0.147734927	-0.232338685	0.540441002	9.48E-01	0.332140393	0.614436483
2008	Peacock	1.87	2.06	839614	320	358	14.48	14.12	247	230	8.13	9.05	234	0.297244548	1.12511823	1.140292449	1.954881043	0.19260889	-0.369322956	0.505581778	0.086416825	2.75E-01	1.545747034	-1.596306739
2007	Peacock	2.06	1.94	828236	358	188	14.12	15.78	230	290	9.05	7.35	401	-0.330659509	1.098473663	1.751820624	-0.876901417	-0.323730379	2.014888394	0.003795863	1.688855095	1.54E+00	-0.696786976	1.158873247
2006	Peacock	1.94	1.96	793605	188	217	15.78	14.77	290	237	7.35	8.12	353	-0.226008833	1.017376107	-0.983963317	-0.393832644	2.057167363	0.564253778	1.774804975	0.273367957	-7.97E-01	0.318949017	0.366965227
2005	Peacock	1.96	1.9	786870	217	316	14.77	14.86	237	215	8.12	8.42	345	-0.539960861	1.001604341	-0.517270763	1.2552642	0.608548857	0.693518249	0.210413593	-0.314192742	2.61E-01	0.714690313	0.234980557
2004	Peacock	1.9	1.95	546700	316	177	14.86	15.77	215	203	8.42	8.76	240	-0.278334171	0.43918339	1.075921062	-1.0601344	0.737633674	2.000525676	-0.438956415	-0.634680396	6.73E-01	1.163197115	-1.497318236
2003	Peacock	1.95	2.05	546141	177	259	15.77	14.42	203	246	8.76	8.48	359	0.24491921	0.437874345	-1.160984631	0.305784199	2.042824605	0.061558614	-0.793158238	0.513733697	1.14E+00	0.793838572	0.465953729
2002	Peacock	2.05	2.11	347109	259	237	14.42	14.38	246	219	8.48	7.38	350	0.558871238	-0.028211205	0.158628799	-0.060681767	0.106552345	0.004107738	0.476064959	-0.207363524	7.55E-01	-0.657212847	0.317470976
2001	Peacock	2.11	2.13	346813	237	197	14.38	14.14	219	262	7.38	8.05	498	0.663521914	-0.028904367	-0.195413828	-0.726983522	0.049181315	-0.340597518	-0.320889141	0.941050569	-7.55E-01	0.226609381	2.75918737
2000	Peacock	2.13	2.04	139433	197	225	14.14	14.38	262	247	8.05	8.64	336	0.192593872	-0.514538946	-0.839127697	-0.260572293	-0.295044864	0.004107738	0.948334056	0.540441002	1.65E-01	1.004900596	0.086497803
1999	Peacock	2.04	2.04	139033	225	286	14.38	13.7	247	261	8.64	8.27	391	0.192593872	-0.51547565	-0.388527989	0.755537884	0.049181315	-0.972557153	0.505581778	0.914343265	9.75E-01	0.516819665	0.993892409
1998	Peacock	2.04	2.22	88333	286	257	13.7	15.05	261	192	8.27	8.42	253	1.134449956	-0.634202978	0.593135661	0.272469111	-0.926126193	0.966409909	0.918817237	-0.928460746	4.67E-01	0.714690313	-1.282843148
1997	Peacock	2.22	2.28	88281	257	172	15.05	14.24	192	183	8.42	6.35	324	1.448401984	-0.634324749	0.126443106	-1.143422119	1.010146067	-0.196970328	-1.117843241	-1.168826486	6.73E-01	-2.01592463	-0.111479202
1996	Peacock	2.28	2.01	27757	172	103	14.24	15.65	183	189	6.35	7.32	345	0.035617858	-0.776057546	-1.241448865	-2.292792647	-0.151617289	1.828173048	-1.383494608	-1.008582659	-2.17E+00	-0.736361106	0.234980557
1995	Peacock	2.01	1.91	27753	103	193	15.65	14.35	189	282	7.32	7.37	304	-0.487635523	-0.776066913	-2.351855288	-0.793613698	1.870711516	-0.038980419	-1.206393697	1.475196659	-8.38E-01	-0.670404223	-0.441440877
1994	Peacock	1.91	2.07	0	193	219	14.35	13.39	282	253	7.37	7.94	262	0.349569886	-0.84105783	-0.903499084	-0.360517557	0.006153043	-1.417801441	1.538670427	0.700684829	-7.69E-01	0.081504239	-1.134360394
1993	Peacock	2.07	2.35	0	219	280	13.39	14.27	253	270	7.94	8.54	369	1.81467935	-0.84105783	-0.485085069	0.65559262	-1.370751675	-0.153882171	0.682682689	1.154709005	1.37E-02	0.872986831	0.630934567
1992	Peacock	2.35	2.08	0	280	216	14.27	14.21	270	202	8.54	7.88	323	0.401895224	-0.84105783	0.49657858	-0.410490188	-0.108589017	-0.240058485	1.184468604	-0.661387701	8.38E-01	0.00235598	-0.127977285
1991	Peacock	2.08	1.96	0	216	209	14.21	14.59	202	185	7.88	8.56	299	-0.226008833	-0.84105783	-0.533363609	-0.527092995	-0.194645562	0.305724836	-0.822675056	-1.115411877	-6.87E-02	0.899369584	-0.523931295
1990	Peacock	1.96	1.94	0	209	201	14.59	14.79	185	230	8.56	7.69	244	-0.330659509	-0.84105783	-0.646013536	-0.660353346	0.350379223	0.592979216	-1.324460971	0.086416825	8.65E-01	-0.248280174	-1.431325901
1989	Peacock	1.94	1.95	0	201	294	14.79	13.61	230	231	7.69	7.6	272	-0.278334171	-0.84105783	-0.77475631	0.888798235	0.637234372	-1.101821624	0.003795863	0.11312413	-3.30E-01	-0.367002563	-0.969379557
1988	Peacock	1.95	1.96	0	294	268	13.61	13.38	231	226	7.6	7.03	342.8	-0.226008833	-0.84105783	0.721878434	0.455702094	-1.055211011	-1.43216416	0.033312681	-0.020412393	-4.53E-01	-1.118911025	0.198684773
1987	Peacock	1.96	1.84	0	268	229	13.38	13.29	226	305	7.03	6.3	306.8	-0.853912889	-0.84105783	0.30346442	-0.193942118	-1.385094433	-1.561428631	-0.114271411	2.089464663	-1.24E+00	-2.081881512	-0.395246242
1986	Peacock	1.84	2.13	0	229	343	13.29	13.06	305	224	6.3	6.87	253.2	0.663521914	-0.84105783	-0.324156602	1.705017885	-1.51417925	-1.891771167	2.217557253	-0.073827002	-2.24E+00	-1.32997305	-1.279543531
1985	Peacock	2.13	2.13	0	343	141	13.06	14.78	224	144	6.87	6.75	430.4	0.663521914	-0.84105783	1.510427923	-1.65980598	-1.844062672	0.578616497	-0.173305048	-2.210411362	-1.46E+00	-1.488269568	1.643916909
2012	SmallTortoiseshell	1.44	1.64	1278913	379	267	13.9	13.7	231	188	8.2	9.1	332	-1.900419649	2.153851882	2.089770405	0.43904455	-0.639271044	-0.972557153	0.033312681	-1.035289964	3.71E-01	1.611703917	0.020505468
2011	SmallTortoiseshell	1.64	1.74	1270707	267	243	13.7	14.65	188	166.4	9.1	7.6	338	-1.377166269	2.134635384	0.287371573	0.039263497	-0.926126193	0.39190115	-1.235910516	-1.612167741	1.61E+00	-0.367002563	0.119493971
2010	SmallTortoiseshell	1.74	1.72	985374	243	323	14.65	14.75	166.4	222	7.6	8.62	388	-1.481816945	1.466453441	-0.098856748	1.371867008	0.436435767	0.53552834	-1.873473796	-0.127241611	-4.53E-01	0.978517843	0.944398158
2009	SmallTortoiseshell	1.72	1.32	975695	323	320	14.75	14.48	222	247	8.62	8.13	368	-3.574830466	1.443787528	1.188570989	1.321894376	0.579863342	0.147734927	-0.232338685	0.540441002	9.48E-01	0.332140393	0.614436483
2008	SmallTortoiseshell	1.32	1.57	839614	320	358	14.48	14.12	247	230	8.13	9.05	234	-2.266697015	1.12511823	1.140292449	1.954881043	0.19260889	-0.369322956	0.505581778	0.086416825	2.75E-01	1.545747034	-1.596306739
2007	SmallTortoiseshell	1.57	1.58	828236	358	188	14.12	15.78	230	290	9.05	7.35	401	-2.214371677	1.098473663	1.751820624	-0.876901417	-0.323730379	2.014888394	0.003795863	1.688855095	1.54E+00	-0.696786976	1.158873247
2006	SmallTortoiseshell	1.58	1.67	793605	188	217	15.78	14.77	290	237	7.35	8.12	353	-1.743443635	1.017376107	-0.983963317	-0.393832644	2.057167363	0.564253778	1.774804975	0.273367957	-7.97E-01	0.318949017	0.366965227
2005	SmallTortoiseshell	1.67	2.05	786870	217	316	14.77	14.86	237	215	8.12	8.42	345	0.24491921	1.001604341	-0.517270763	1.2552642	0.608548857	0.693518249	0.210413593	-0.314192742	2.61E-01	0.714690313	0.234980557
2004	SmallTortoiseshell	2.05	2.29	546700	316	177	14.86	15.77	215	203	8.42	8.76	240	1.500727322	0.43918339	1.075921062	-1.0601344	0.737633674	2.000525676	-0.438956415	-0.634680396	6.73E-01	1.163197115	-1.497318236
2003	SmallTortoiseshell	2.29	1.97	546141	177	259	15.77	14.42	203	246	8.76	8.48	359	-0.173683494	0.437874345	-1.160984631	0.305784199	2.042824605	0.061558614	-0.793158238	0.513733697	1.14E+00	0.793838572	0.465953729
2002	SmallTortoiseshell	1.97	1.85	347109	259	237	14.42	14.38	246	219	8.48	7.38	350	-0.801587551	-0.028211205	0.158628799	-0.060681767	0.106552345	0.004107738	0.476064959	-0.207363524	7.55E-01	-0.657212847	0.317470976
2001	SmallTortoiseshell	1.85	1.77	346813	237	197	14.38	14.14	219	262	7.38	8.05	498	-1.220190255	-0.028904367	-0.195413828	-0.726983522	0.049181315	-0.340597518	-0.320889141	0.941050569	-7.55E-01	0.226609381	2.75918737
2000	SmallTortoiseshell	1.77	1.69	139433	197	225	14.14	14.38	262	247	8.05	8.64	336	-1.638792959	-0.514538946	-0.839127697	-0.260572293	-0.295044864	0.004107738	0.948334056	0.540441002	1.65E-01	1.004900596	0.086497803
1999	SmallTortoiseshell	1.69	1.91	139033	225	286	14.38	13.7	247	261	8.64	8.27	391	-0.487635523	-0.51547565	-0.388527989	0.755537884	0.049181315	-0.972557153	0.505581778	0.914343265	9.75E-01	0.516819665	0.993892409
1998	SmallTortoiseshell	1.91	2.52	88333	286	257	13.7	15.05	261	192	8.27	8.42	253	2.704210097	-0.634202978	0.593135661	0.272469111	-0.926126193	0.966409909	0.918817237	-0.928460746	4.67E-01	0.714690313	-1.282843148
1997	SmallTortoiseshell	2.52	2.23	88281	257	172	15.05	14.24	192	183	8.42	6.35	324	1.186775294	-0.634324749	0.126443106	-1.143422119	1.010146067	-0.196970328	-1.117843241	-1.168826486	6.73E-01	-2.01592463	-0.111479202
1996	SmallTortoiseshell	2.23	2.19	27757	172	103	14.24	15.65	183	189	6.35	7.32	345	0.977473942	-0.776057546	-1.241448865	-2.292792647	-0.151617289	1.828173048	-1.383494608	-1.008582659	-2.17E+00	-0.736361106	0.234980557
1995	SmallTortoiseshell	2.19	1.89	27753	103	193	15.65	14.35	189	282	7.32	7.37	304	-0.592286199	-0.776066913	-2.351855288	-0.793613698	1.870711516	-0.038980419	-1.206393697	1.475196659	-8.38E-01	-0.670404223	-0.441440877
1994	SmallTortoiseshell	1.89	1.8	0	193	219	14.35	13.39	282	253	7.37	7.94	262	-1.063214241	-0.84105783	-0.903499084	-0.360517557	0.006153043	-1.417801441	1.538670427	0.700684829	-7.69E-01	0.081504239	-1.134360394
1993	SmallTortoiseshell	1.8	2.4	0	219	280	13.39	14.27	253	270	7.94	8.54	369	2.07630604	-0.84105783	-0.485085069	0.65559262	-1.370751675	-0.153882171	0.682682689	1.154709005	1.37E-02	0.872986831	0.630934567
1992	SmallTortoiseshell	2.4	2.34	0	280	216	14.27	14.21	270	202	8.54	7.88	323	1.762354012	-0.84105783	0.49657858	-0.410490188	-0.108589017	-0.240058485	1.184468604	-0.661387701	8.38E-01	0.00235598	-0.127977285
1991	SmallTortoiseshell	2.34	2.11	0	216	209	14.21	14.59	202	185	7.88	8.56	299	0.558871238	-0.84105783	-0.533363609	-0.527092995	-0.194645562	0.305724836	-0.822675056	-1.115411877	-6.87E-02	0.899369584	-0.523931295
1990	SmallTortoiseshell	2.11	2.11	0	209	201	14.59	14.79	185	230	8.56	7.69	244	0.558871238	-0.84105783	-0.646013536	-0.660353346	0.350379223	0.592979216	-1.324460971	0.086416825	8.65E-01	-0.248280174	-1.431325901
1989	SmallTortoiseshell	2.11	1.98	0	201	294	14.79	13.61	230	231	7.69	7.6	272	-0.121358156	-0.84105783	-0.77475631	0.888798235	0.637234372	-1.101821624	0.003795863	0.11312413	-3.30E-01	-0.367002563	-0.969379557
1988	SmallTortoiseshell	1.98	2.32	0	294	268	13.61	13.38	231	226	7.6	7.03	342.8	1.657703336	-0.84105783	0.721878434	0.455702094	-1.055211011	-1.43216416	0.033312681	-0.020412393	-4.53E-01	-1.118911025	0.198684773
1987	SmallTortoiseshell	2.32	1.76	0	268	229	13.38	13.29	226	305	7.03	6.3	306.8	-1.272515593	-0.84105783	0.30346442	-0.193942118	-1.385094433	-1.561428631	-0.114271411	2.089464663	-1.24E+00	-2.081881512	-0.395246242
1986	SmallTortoiseshell	1.76	2.12	0	229	343	13.29	13.06	305	224	6.3	6.87	253.2	0.611196576	-0.84105783	-0.324156602	1.705017885	-1.51417925	-1.891771167	2.217557253	-0.073827002	-2.24E+00	-1.32997305	-1.279543531
1985	SmallTortoiseshell	2.12	2.54	0	343	141	13.06	14.78	224	144	6.87	6.75	430.4	2.808860773	-0.84105783	1.510427923	-1.65980598	-1.844062672	0.578616497	-0.173305048	-2.210411362	-1.46E+00	-1.488269568	1.643916909
2012	GreenveinedWhite	1.68	2.09	1278913	379	267	13.9	13.7	231	188	8.2	9.1	332	0.454220562	2.153851882	2.089770405	0.43904455	-0.639271044	-0.972557153	0.033312681	-1.035289964	3.71E-01	1.611703917	0.020505468
2011	GreenveinedWhite	2.09	2.11	1270707	267	243	13.7	14.65	188	166.4	9.1	7.6	338	0.558871238	2.134635384	0.287371573	0.039263497	-0.926126193	0.39190115	-1.235910516	-1.612167741	1.61E+00	-0.367002563	0.119493971
2010	GreenveinedWhite	2.11	2.24	985374	243	323	14.65	14.75	166.4	222	7.6	8.62	388	1.239100632	1.466453441	-0.098856748	1.371867008	0.436435767	0.53552834	-1.873473796	-0.127241611	-4.53E-01	0.978517843	0.944398158
2009	GreenveinedWhite	2.24	1.86	975695	323	320	14.75	14.48	222	247	8.62	8.13	368	-0.749262213	1.443787528	1.188570989	1.321894376	0.579863342	0.147734927	-0.232338685	0.540441002	9.48E-01	0.332140393	0.614436483
2008	GreenveinedWhite	1.86	1.81	839614	320	358	14.48	14.12	247	230	8.13	9.05	234	-1.010888903	1.12511823	1.140292449	1.954881043	0.19260889	-0.369322956	0.505581778	0.086416825	2.75E-01	1.545747034	-1.596306739
2007	GreenveinedWhite	1.81	1.8	828236	358	188	14.12	15.78	230	290	9.05	7.35	401	-1.063214241	1.098473663	1.751820624	-0.876901417	-0.323730379	2.014888394	0.003795863	1.688855095	1.54E+00	-0.696786976	1.158873247
2006	GreenveinedWhite	1.8	1.94	793605	188	217	15.78	14.77	290	237	7.35	8.12	353	-0.330659509	1.017376107	-0.983963317	-0.393832644	2.057167363	0.564253778	1.774804975	0.273367957	-7.97E-01	0.318949017	0.366965227
2005	GreenveinedWhite	1.94	2.09	786870	217	316	14.77	14.86	237	215	8.12	8.42	345	0.454220562	1.001604341	-0.517270763	1.2552642	0.608548857	0.693518249	0.210413593	-0.314192742	2.61E-01	0.714690313	0.234980557
2004	GreenveinedWhite	2.09	2.03	546700	316	177	14.86	15.77	215	203	8.42	8.76	240	0.140268534	0.43918339	1.075921062	-1.0601344	0.737633674	2.000525676	-0.438956415	-0.634680396	6.73E-01	1.163197115	-1.497318236
2003	GreenveinedWhite	2.03	2.03	546141	177	259	15.77	14.42	203	246	8.76	8.48	359	0.140268534	0.437874345	-1.160984631	0.305784199	2.042824605	0.061558614	-0.793158238	0.513733697	1.14E+00	0.793838572	0.465953729
2002	GreenveinedWhite	2.03	1.92	347109	259	237	14.42	14.38	246	219	8.48	7.38	350	-0.435310185	-0.028211205	0.158628799	-0.060681767	0.106552345	0.004107738	0.476064959	-0.207363524	7.55E-01	-0.657212847	0.317470976
2001	GreenveinedWhite	1.92	2.06	346813	237	197	14.38	14.14	219	262	7.38	8.05	498	0.297244548	-0.028904367	-0.195413828	-0.726983522	0.049181315	-0.340597518	-0.320889141	0.941050569	-7.55E-01	0.226609381	2.75918737
2000	GreenveinedWhite	2.06	1.98	139433	197	225	14.14	14.38	262	247	8.05	8.64	336	-0.121358156	-0.514538946	-0.839127697	-0.260572293	-0.295044864	0.004107738	0.948334056	0.540441002	1.65E-01	1.004900596	0.086497803
1999	GreenveinedWhite	1.98	2.11	139033	225	286	14.38	13.7	247	261	8.64	8.27	391	0.558871238	-0.51547565	-0.388527989	0.755537884	0.049181315	-0.972557153	0.505581778	0.914343265	9.75E-01	0.516819665	0.993892409
1998	GreenveinedWhite	2.11	2.13	88333	286	257	13.7	15.05	261	192	8.27	8.42	253	0.663521914	-0.634202978	0.593135661	0.272469111	-0.926126193	0.966409909	0.918817237	-0.928460746	4.67E-01	0.714690313	-1.282843148
1997	GreenveinedWhite	2.13	1.83	88281	257	172	15.05	14.24	192	183	8.42	6.35	324	-0.906238227	-0.634324749	0.126443106	-1.143422119	1.010146067	-0.196970328	-1.117843241	-1.168826486	6.73E-01	-2.01592463	-0.111479202
1996	GreenveinedWhite	1.83	2.07	27757	172	103	14.24	15.65	183	189	6.35	7.32	345	0.349569886	-0.776057546	-1.241448865	-2.292792647	-0.151617289	1.828173048	-1.383494608	-1.008582659	-2.17E+00	-0.736361106	0.234980557
1995	GreenveinedWhite	2.07	1.89	27753	103	193	15.65	14.35	189	282	7.32	7.37	304	-0.592286199	-0.776066913	-2.351855288	-0.793613698	1.870711516	-0.038980419	-1.206393697	1.475196659	-8.38E-01	-0.670404223	-0.441440877
1994	GreenveinedWhite	1.89	1.86	0	193	219	14.35	13.39	282	253	7.37	7.94	262	-0.749262213	-0.84105783	-0.903499084	-0.360517557	0.006153043	-1.417801441	1.538670427	0.700684829	-7.69E-01	0.081504239	-1.134360394
1993	GreenveinedWhite	1.86	2.13	0	219	280	13.39	14.27	253	270	7.94	8.54	369	0.663521914	-0.84105783	-0.485085069	0.65559262	-1.370751675	-0.153882171	0.682682689	1.154709005	1.37E-02	0.872986831	0.630934567
1992	GreenveinedWhite	2.13	1.87	0	280	216	14.27	14.21	270	202	8.54	7.88	323	-0.696936875	-0.84105783	0.49657858	-0.410490188	-0.108589017	-0.240058485	1.184468604	-0.661387701	8.38E-01	0.00235598	-0.127977285
1991	GreenveinedWhite	1.87	1.94	0	216	209	14.21	14.59	202	185	7.88	8.56	299	-0.330659509	-0.84105783	-0.533363609	-0.527092995	-0.194645562	0.305724836	-0.822675056	-1.115411877	-6.87E-02	0.899369584	-0.523931295
1990	GreenveinedWhite	1.94	2.17	0	209	201	14.59	14.79	185	230	8.56	7.69	244	0.872823266	-0.84105783	-0.646013536	-0.660353346	0.350379223	0.592979216	-1.324460971	0.086416825	8.65E-01	-0.248280174	-1.431325901
1989	GreenveinedWhite	2.17	2.08	0	201	294	14.79	13.61	230	231	7.69	7.6	272	0.401895224	-0.84105783	-0.77475631	0.888798235	0.637234372	-1.101821624	0.003795863	0.11312413	-3.30E-01	-0.367002563	-0.969379557
1988	GreenveinedWhite	2.08	1.92	0	294	268	13.61	13.38	231	226	7.6	7.03	342.8	-0.435310185	-0.84105783	0.721878434	0.455702094	-1.055211011	-1.43216416	0.033312681	-0.020412393	-4.53E-01	-1.118911025	0.198684773
1987	GreenveinedWhite	1.92	2.04	0	268	229	13.38	13.29	226	305	7.03	6.3	306.8	0.192593872	-0.84105783	0.30346442	-0.193942118	-1.385094433	-1.561428631	-0.114271411	2.089464663	-1.24E+00	-2.081881512	-0.395246242
1986	GreenveinedWhite	2.04	1.85	0	229	343	13.29	13.06	305	224	6.3	6.87	253.2	-0.801587551	-0.84105783	-0.324156602	1.705017885	-1.51417925	-1.891771167	2.217557253	-0.073827002	-2.24E+00	-1.32997305	-1.279543531
1985	GreenveinedWhite	1.85	1.99	0	343	141	13.06	14.78	224	144	6.87	6.75	430.4	-0.069032818	-0.84105783	1.510427923	-1.65980598	-1.844062672	0.578616497	-0.173305048	-2.210411362	-1.46E+00	-1.488269568	1.643916909
2012	LargeWhite	1.54	1.87	1278913	379	267	13.9	13.7	231	188	8.2	9.1	332	-0.696936875	2.153851882	2.089770405	0.43904455	-0.639271044	-0.972557153	0.033312681	-1.035289964	3.71E-01	1.611703917	0.020505468
2011	LargeWhite	1.87	1.95	1270707	267	243	13.7	14.65	188	166.4	9.1	7.6	338	-0.278334171	2.134635384	0.287371573	0.039263497	-0.926126193	0.39190115	-1.235910516	-1.612167741	1.61E+00	-0.367002563	0.119493971
2010	LargeWhite	1.95	2.34	985374	243	323	14.65	14.75	166.4	222	7.6	8.62	388	1.762354012	1.466453441	-0.098856748	1.371867008	0.436435767	0.53552834	-1.873473796	-0.127241611	-4.53E-01	0.978517843	0.944398158
2009	LargeWhite	2.34	1.96	975695	323	320	14.75	14.48	222	247	8.62	8.13	368	-0.226008833	1.443787528	1.188570989	1.321894376	0.579863342	0.147734927	-0.232338685	0.540441002	9.48E-01	0.332140393	0.614436483
2008	LargeWhite	1.96	1.8	839614	320	358	14.48	14.12	247	230	8.13	9.05	234	-1.063214241	1.12511823	1.140292449	1.954881043	0.19260889	-0.369322956	0.505581778	0.086416825	2.75E-01	1.545747034	-1.596306739
2007	LargeWhite	1.8	1.94	828236	358	188	14.12	15.78	230	290	9.05	7.35	401	-0.330659509	1.098473663	1.751820624	-0.876901417	-0.323730379	2.014888394	0.003795863	1.688855095	1.54E+00	-0.696786976	1.158873247
2006	LargeWhite	1.94	2.02	793605	188	217	15.78	14.77	290	237	7.35	8.12	353	0.087943196	1.017376107	-0.983963317	-0.393832644	2.057167363	0.564253778	1.774804975	0.273367957	-7.97E-01	0.318949017	0.366965227
2005	LargeWhite	2.02	1.9	786870	217	316	14.77	14.86	237	215	8.12	8.42	345	-0.539960861	1.001604341	-0.517270763	1.2552642	0.608548857	0.693518249	0.210413593	-0.314192742	2.61E-01	0.714690313	0.234980557
2004	LargeWhite	1.9	2.01	546700	316	177	14.86	15.77	215	203	8.42	8.76	240	0.035617858	0.43918339	1.075921062	-1.0601344	0.737633674	2.000525676	-0.438956415	-0.634680396	6.73E-01	1.163197115	-1.497318236
2003	LargeWhite	2.01	1.95	546141	177	259	15.77	14.42	203	246	8.76	8.48	359	-0.278334171	0.437874345	-1.160984631	0.305784199	2.042824605	0.061558614	-0.793158238	0.513733697	1.14E+00	0.793838572	0.465953729
2002	LargeWhite	1.95	1.84	347109	259	237	14.42	14.38	246	219	8.48	7.38	350	-0.853912889	-0.028211205	0.158628799	-0.060681767	0.106552345	0.004107738	0.476064959	-0.207363524	7.55E-01	-0.657212847	0.317470976
2001	LargeWhite	1.84	1.9	346813	237	197	14.38	14.14	219	262	7.38	8.05	498	-0.539960861	-0.028904367	-0.195413828	-0.726983522	0.049181315	-0.340597518	-0.320889141	0.941050569	-7.55E-01	0.226609381	2.75918737
2000	LargeWhite	1.9	1.85	139433	197	225	14.14	14.38	262	247	8.05	8.64	336	-0.801587551	-0.514538946	-0.839127697	-0.260572293	-0.295044864	0.004107738	0.948334056	0.540441002	1.65E-01	1.004900596	0.086497803
1999	LargeWhite	1.85	2.08	139033	225	286	14.38	13.7	247	261	8.64	8.27	391	0.401895224	-0.51547565	-0.388527989	0.755537884	0.049181315	-0.972557153	0.505581778	0.914343265	9.75E-01	0.516819665	0.993892409
1998	LargeWhite	2.08	2.02	88333	286	257	13.7	15.05	261	192	8.27	8.42	253	0.087943196	-0.634202978	0.593135661	0.272469111	-0.926126193	0.966409909	0.918817237	-0.928460746	4.67E-01	0.714690313	-1.282843148
1997	LargeWhite	2.02	1.62	88281	257	172	15.05	14.24	192	183	8.42	6.35	324	-2.005070325	-0.634324749	0.126443106	-1.143422119	1.010146067	-0.196970328	-1.117843241	-1.168826486	6.73E-01	-2.01592463	-0.111479202
1996	LargeWhite	1.62	1.91	27757	172	103	14.24	15.65	183	189	6.35	7.32	345	-0.487635523	-0.776057546	-1.241448865	-2.292792647	-0.151617289	1.828173048	-1.383494608	-1.008582659	-2.17E+00	-0.736361106	0.234980557
1995	LargeWhite	1.91	1.93	27753	103	193	15.65	14.35	189	282	7.32	7.37	304	-0.382984847	-0.776066913	-2.351855288	-0.793613698	1.870711516	-0.038980419	-1.206393697	1.475196659	-8.38E-01	-0.670404223	-0.441440877
1994	LargeWhite	1.93	1.92	0	193	219	14.35	13.39	282	253	7.37	7.94	262	-0.435310185	-0.84105783	-0.903499084	-0.360517557	0.006153043	-1.417801441	1.538670427	0.700684829	-7.69E-01	0.081504239	-1.134360394
1993	LargeWhite	1.92	2.56	0	219	280	13.39	14.27	253	270	7.94	8.54	369	2.913511449	-0.84105783	-0.485085069	0.65559262	-1.370751675	-0.153882171	0.682682689	1.154709005	1.37E-02	0.872986831	0.630934567
1992	LargeWhite	2.56	1.97	0	280	216	14.27	14.21	270	202	8.54	7.88	323	-0.173683494	-0.84105783	0.49657858	-0.410490188	-0.108589017	-0.240058485	1.184468604	-0.661387701	8.38E-01	0.00235598	-0.127977285
1991	LargeWhite	1.97	1.95	0	216	209	14.21	14.59	202	185	7.88	8.56	299	-0.278334171	-0.84105783	-0.533363609	-0.527092995	-0.194645562	0.305724836	-0.822675056	-1.115411877	-6.87E-02	0.899369584	-0.523931295
1990	LargeWhite	1.95	2.15	0	209	201	14.59	14.79	185	230	8.56	7.69	244	0.76817259	-0.84105783	-0.646013536	-0.660353346	0.350379223	0.592979216	-1.324460971	0.086416825	8.65E-01	-0.248280174	-1.431325901
1989	LargeWhite	2.15	2.24	0	201	294	14.79	13.61	230	231	7.69	7.6	272	1.239100632	-0.84105783	-0.77475631	0.888798235	0.637234372	-1.101821624	0.003795863	0.11312413	-3.30E-01	-0.367002563	-0.969379557
1988	LargeWhite	2.24	1.74	0	294	268	13.61	13.38	231	226	7.6	7.03	342.8	-1.377166269	-0.84105783	0.721878434	0.455702094	-1.055211011	-1.43216416	0.033312681	-0.020412393	-4.53E-01	-1.118911025	0.198684773
1987	LargeWhite	1.74	2.08	0	268	229	13.38	13.29	226	305	7.03	6.3	306.8	0.401895224	-0.84105783	0.30346442	-0.193942118	-1.385094433	-1.561428631	-0.114271411	2.089464663	-1.24E+00	-2.081881512	-0.395246242
1986	LargeWhite	2.08	1.87	0	229	343	13.29	13.06	305	224	6.3	6.87	253.2	-0.696936875	-0.84105783	-0.324156602	1.705017885	-1.51417925	-1.891771167	2.217557253	-0.073827002	-2.24E+00	-1.32997305	-1.279543531
1985	LargeWhite	1.87	1.91	0	343	141	13.06	14.78	224	144	6.87	6.75	430.4	-0.487635523	-0.84105783	1.510427923	-1.65980598	-1.844062672	0.578616497	-0.173305048	-2.210411362	-1.46E+00	-1.488269568	1.643916909
2012	OrangeTip	2.06	2.24	1278913	379	267	13.9	13.7	231	188	8.2	9.1	332	1.239100632	2.153851882	2.089770405	0.43904455	-0.639271044	-0.972557153	0.033312681	-1.035289964	3.71E-01	1.611703917	0.020505468
2011	OrangeTip	2.24	2.14	1270707	267	243	13.7	14.65	188	166.4	9.1	7.6	338	0.715847252	2.134635384	0.287371573	0.039263497	-0.926126193	0.39190115	-1.235910516	-1.612167741	1.61E+00	-0.367002563	0.119493971
2010	OrangeTip	2.14	2.06	985374	243	323	14.65	14.75	166.4	222	7.6	8.62	388	0.297244548	1.466453441	-0.098856748	1.371867008	0.436435767	0.53552834	-1.873473796	-0.127241611	-4.53E-01	0.978517843	0.944398158
2009	OrangeTip	2.06	1.84	975695	323	320	14.75	14.48	222	247	8.62	8.13	368	-0.853912889	1.443787528	1.188570989	1.321894376	0.579863342	0.147734927	-0.232338685	0.540441002	9.48E-01	0.332140393	0.614436483
2008	OrangeTip	1.84	1.97	839614	320	358	14.48	14.12	247	230	8.13	9.05	234	-0.173683494	1.12511823	1.140292449	1.954881043	0.19260889	-0.369322956	0.505581778	0.086416825	2.75E-01	1.545747034	-1.596306739
2007	OrangeTip	1.97	1.95	828236	358	188	14.12	15.78	230	290	9.05	7.35	401	-0.278334171	1.098473663	1.751820624	-0.876901417	-0.323730379	2.014888394	0.003795863	1.688855095	1.54E+00	-0.696786976	1.158873247
2006	OrangeTip	1.95	2.03	793605	188	217	15.78	14.77	290	237	7.35	8.12	353	0.140268534	1.017376107	-0.983963317	-0.393832644	2.057167363	0.564253778	1.774804975	0.273367957	-7.97E-01	0.318949017	0.366965227
2005	OrangeTip	2.03	2.03	786870	217	316	14.77	14.86	237	215	8.12	8.42	345	0.140268534	1.001604341	-0.517270763	1.2552642	0.608548857	0.693518249	0.210413593	-0.314192742	2.61E-01	0.714690313	0.234980557
2004	OrangeTip	2.03	1.96	546700	316	177	14.86	15.77	215	203	8.42	8.76	240	-0.226008833	0.43918339	1.075921062	-1.0601344	0.737633674	2.000525676	-0.438956415	-0.634680396	6.73E-01	1.163197115	-1.497318236
2003	OrangeTip	1.96	2.08	546141	177	259	15.77	14.42	203	246	8.76	8.48	359	0.401895224	0.437874345	-1.160984631	0.305784199	2.042824605	0.061558614	-0.793158238	0.513733697	1.14E+00	0.793838572	0.465953729
2002	OrangeTip	2.08	1.89	347109	259	237	14.42	14.38	246	219	8.48	7.38	350	-0.592286199	-0.028211205	0.158628799	-0.060681767	0.106552345	0.004107738	0.476064959	-0.207363524	7.55E-01	-0.657212847	0.317470976
2001	OrangeTip	1.89	2.03	346813	237	197	14.38	14.14	219	262	7.38	8.05	498	0.140268534	-0.028904367	-0.195413828	-0.726983522	0.049181315	-0.340597518	-0.320889141	0.941050569	-7.55E-01	0.226609381	2.75918737
2000	OrangeTip	2.03	1.95	139433	197	225	14.14	14.38	262	247	8.05	8.64	336	-0.278334171	-0.514538946	-0.839127697	-0.260572293	-0.295044864	0.004107738	0.948334056	0.540441002	1.65E-01	1.004900596	0.086497803
1999	OrangeTip	1.95	1.99	139033	225	286	14.38	13.7	247	261	8.64	8.27	391	-0.069032818	-0.51547565	-0.388527989	0.755537884	0.049181315	-0.972557153	0.505581778	0.914343265	9.75E-01	0.516819665	0.993892409
1998	OrangeTip	1.99	2.12	88333	286	257	13.7	15.05	261	192	8.27	8.42	253	0.611196576	-0.634202978	0.593135661	0.272469111	-0.926126193	0.966409909	0.918817237	-0.928460746	4.67E-01	0.714690313	-1.282843148
1997	OrangeTip	2.12	1.99	88281	257	172	15.05	14.24	192	183	8.42	6.35	324	-0.069032818	-0.634324749	0.126443106	-1.143422119	1.010146067	-0.196970328	-1.117843241	-1.168826486	6.73E-01	-2.01592463	-0.111479202
1996	OrangeTip	1.99	2.02	27757	172	103	14.24	15.65	183	189	6.35	7.32	345	0.087943196	-0.776057546	-1.241448865	-2.292792647	-0.151617289	1.828173048	-1.383494608	-1.008582659	-2.17E+00	-0.736361106	0.234980557
1995	OrangeTip	2.02	1.97	27753	103	193	15.65	14.35	189	282	7.32	7.37	304	-0.173683494	-0.776066913	-2.351855288	-0.793613698	1.870711516	-0.038980419	-1.206393697	1.475196659	-8.38E-01	-0.670404223	-0.441440877
1994	OrangeTip	1.97	2.14	0	193	219	14.35	13.39	282	253	7.37	7.94	262	0.715847252	-0.84105783	-0.903499084	-0.360517557	0.006153043	-1.417801441	1.538670427	0.700684829	-7.69E-01	0.081504239	-1.134360394
1993	OrangeTip	2.14	2.08	0	219	280	13.39	14.27	253	270	7.94	8.54	369	0.401895224	-0.84105783	-0.485085069	0.65559262	-1.370751675	-0.153882171	0.682682689	1.154709005	1.37E-02	0.872986831	0.630934567
1992	OrangeTip	2.08	2.17	0	280	216	14.27	14.21	270	202	8.54	7.88	323	0.872823266	-0.84105783	0.49657858	-0.410490188	-0.108589017	-0.240058485	1.184468604	-0.661387701	8.38E-01	0.00235598	-0.127977285
1991	OrangeTip	2.17	2.23	0	216	209	14.21	14.59	202	185	7.88	8.56	299	1.186775294	-0.84105783	-0.533363609	-0.527092995	-0.194645562	0.305724836	-0.822675056	-1.115411877	-6.87E-02	0.899369584	-0.523931295
1990	OrangeTip	2.23	2	0	209	201	14.59	14.79	185	230	8.56	7.69	244	-0.01670748	-0.84105783	-0.646013536	-0.660353346	0.350379223	0.592979216	-1.324460971	0.086416825	8.65E-01	-0.248280174	-1.431325901
1989	OrangeTip	2	1.89	0	201	294	14.79	13.61	230	231	7.69	7.6	272	-0.592286199	-0.84105783	-0.77475631	0.888798235	0.637234372	-1.101821624	0.003795863	0.11312413	-3.30E-01	-0.367002563	-0.969379557
1988	OrangeTip	1.89	2.08	0	294	268	13.61	13.38	231	226	7.6	7.03	342.8	0.401895224	-0.84105783	0.721878434	0.455702094	-1.055211011	-1.43216416	0.033312681	-0.020412393	-4.53E-01	-1.118911025	0.198684773
1987	OrangeTip	2.08	1.89	0	268	229	13.38	13.29	226	305	7.03	6.3	306.8	-0.592286199	-0.84105783	0.30346442	-0.193942118	-1.385094433	-1.561428631	-0.114271411	2.089464663	-1.24E+00	-2.081881512	-0.395246242
1986	OrangeTip	1.89	2.02	0	229	343	13.29	13.06	305	224	6.3	6.87	253.2	0.087943196	-0.84105783	-0.324156602	1.705017885	-1.51417925	-1.891771167	2.217557253	-0.073827002	-2.24E+00	-1.32997305	-1.279543531
1985	OrangeTip	2.02	2.07	0	343	141	13.06	14.78	224	144	6.87	6.75	430.4	0.349569886	-0.84105783	1.510427923	-1.65980598	-1.844062672	0.578616497	-0.173305048	-2.210411362	-1.46E+00	-1.488269568	1.643916909
2012	SmallWhite	1.57	1.95	1278913	379	267	13.9	13.7	231	188	8.2	9.1	332	-0.278334171	2.153851882	2.089770405	0.43904455	-0.639271044	-0.972557153	0.033312681	-1.035289964	3.71E-01	1.611703917	0.020505468
2011	SmallWhite	1.95	1.96	1270707	267	243	13.7	14.65	188	166.4	9.1	7.6	338	-0.226008833	2.134635384	0.287371573	0.039263497	-0.926126193	0.39190115	-1.235910516	-1.612167741	1.61E+00	-0.367002563	0.119493971
2010	SmallWhite	1.96	2.1	985374	243	323	14.65	14.75	166.4	222	7.6	8.62	388	0.5065459	1.466453441	-0.098856748	1.371867008	0.436435767	0.53552834	-1.873473796	-0.127241611	-4.53E-01	0.978517843	0.944398158
2009	SmallWhite	2.1	1.79	975695	323	320	14.75	14.48	222	247	8.62	8.13	368	-1.115539579	1.443787528	1.188570989	1.321894376	0.579863342	0.147734927	-0.232338685	0.540441002	9.48E-01	0.332140393	0.614436483
2008	SmallWhite	1.79	1.77	839614	320	358	14.48	14.12	247	230	8.13	9.05	234	-1.220190255	1.12511823	1.140292449	1.954881043	0.19260889	-0.369322956	0.505581778	0.086416825	2.75E-01	1.545747034	-1.596306739
2007	SmallWhite	1.77	1.98	828236	358	188	14.12	15.78	230	290	9.05	7.35	401	-0.121358156	1.098473663	1.751820624	-0.876901417	-0.323730379	2.014888394	0.003795863	1.688855095	1.54E+00	-0.696786976	1.158873247
2006	SmallWhite	1.98	1.91	793605	188	217	15.78	14.77	290	237	7.35	8.12	353	-0.487635523	1.017376107	-0.983963317	-0.393832644	2.057167363	0.564253778	1.774804975	0.273367957	-7.97E-01	0.318949017	0.366965227
2005	SmallWhite	1.91	2.09	786870	217	316	14.77	14.86	237	215	8.12	8.42	345	0.454220562	1.001604341	-0.517270763	1.2552642	0.608548857	0.693518249	0.210413593	-0.314192742	2.61E-01	0.714690313	0.234980557
2004	SmallWhite	2.09	2.14	546700	316	177	14.86	15.77	215	203	8.42	8.76	240	0.715847252	0.43918339	1.075921062	-1.0601344	0.737633674	2.000525676	-0.438956415	-0.634680396	6.73E-01	1.163197115	-1.497318236
2003	SmallWhite	2.14	1.86	546141	177	259	15.77	14.42	203	246	8.76	8.48	359	-0.749262213	0.437874345	-1.160984631	0.305784199	2.042824605	0.061558614	-0.793158238	0.513733697	1.14E+00	0.793838572	0.465953729
2002	SmallWhite	1.86	1.89	347109	259	237	14.42	14.38	246	219	8.48	7.38	350	-0.592286199	-0.028211205	0.158628799	-0.060681767	0.106552345	0.004107738	0.476064959	-0.207363524	7.55E-01	-0.657212847	0.317470976
2001	SmallWhite	1.89	1.85	346813	237	197	14.38	14.14	219	262	7.38	8.05	498	-0.801587551	-0.028904367	-0.195413828	-0.726983522	0.049181315	-0.340597518	-0.320889141	0.941050569	-7.55E-01	0.226609381	2.75918737
2000	SmallWhite	1.85	1.84	139433	197	225	14.14	14.38	262	247	8.05	8.64	336	-0.853912889	-0.514538946	-0.839127697	-0.260572293	-0.295044864	0.004107738	0.948334056	0.540441002	1.65E-01	1.004900596	0.086497803
1999	SmallWhite	1.84	1.93	139033	225	286	14.38	13.7	247	261	8.64	8.27	391	-0.382984847	-0.51547565	-0.388527989	0.755537884	0.049181315	-0.972557153	0.505581778	0.914343265	9.75E-01	0.516819665	0.993892409
1998	SmallWhite	1.93	2.27	88333	286	257	13.7	15.05	261	192	8.27	8.42	253	1.396076646	-0.634202978	0.593135661	0.272469111	-0.926126193	0.966409909	0.918817237	-0.928460746	4.67E-01	0.714690313	-1.282843148
1997	SmallWhite	2.27	1.94	88281	257	172	15.05	14.24	192	183	8.42	6.35	324	-0.330659509	-0.634324749	0.126443106	-1.143422119	1.010146067	-0.196970328	-1.117843241	-1.168826486	6.73E-01	-2.01592463	-0.111479202
1996	SmallWhite	1.94	2.33	27757	172	103	14.24	15.65	183	189	6.35	7.32	345	1.710028674	-0.776057546	-1.241448865	-2.292792647	-0.151617289	1.828173048	-1.383494608	-1.008582659	-2.17E+00	-0.736361106	0.234980557
1995	SmallWhite	2.33	2.15	27753	103	193	15.65	14.35	189	282	7.32	7.37	304	0.76817259	-0.776066913	-2.351855288	-0.793613698	1.870711516	-0.038980419	-1.206393697	1.475196659	-8.38E-01	-0.670404223	-0.441440877
1994	SmallWhite	2.15	1.74	0	193	219	14.35	13.39	282	253	7.37	7.94	262	-1.377166269	-0.84105783	-0.903499084	-0.360517557	0.006153043	-1.417801441	1.538670427	0.700684829	-7.69E-01	0.081504239	-1.134360394
1993	SmallWhite	1.74	2.23	0	219	280	13.39	14.27	253	270	7.94	8.54	369	1.186775294	-0.84105783	-0.485085069	0.65559262	-1.370751675	-0.153882171	0.682682689	1.154709005	1.37E-02	0.872986831	0.630934567
1992	SmallWhite	2.23	1.95	0	280	216	14.27	14.21	270	202	8.54	7.88	323	-0.278334171	-0.84105783	0.49657858	-0.410490188	-0.108589017	-0.240058485	1.184468604	-0.661387701	8.38E-01	0.00235598	-0.127977285
1991	SmallWhite	1.95	2.07	0	216	209	14.21	14.59	202	185	7.88	8.56	299	0.349569886	-0.84105783	-0.533363609	-0.527092995	-0.194645562	0.305724836	-0.822675056	-1.115411877	-6.87E-02	0.899369584	-0.523931295
1990	SmallWhite	2.07	2.18	0	209	201	14.59	14.79	185	230	8.56	7.69	244	0.925148604	-0.84105783	-0.646013536	-0.660353346	0.350379223	0.592979216	-1.324460971	0.086416825	8.65E-01	-0.248280174	-1.431325901
1989	SmallWhite	2.18	1.95	0	201	294	14.79	13.61	230	231	7.69	7.6	272	-0.278334171	-0.84105783	-0.77475631	0.888798235	0.637234372	-1.101821624	0.003795863	0.11312413	-3.30E-01	-0.367002563	-0.969379557
1988	SmallWhite	1.95	1.87	0	294	268	13.61	13.38	231	226	7.6	7.03	342.8	-0.696936875	-0.84105783	0.721878434	0.455702094	-1.055211011	-1.43216416	0.033312681	-0.020412393	-4.53E-01	-1.118911025	0.198684773
1987	SmallWhite	1.87	2.32	0	268	229	13.38	13.29	226	305	7.03	6.3	306.8	1.657703336	-0.84105783	0.30346442	-0.193942118	-1.385094433	-1.561428631	-0.114271411	2.089464663	-1.24E+00	-2.081881512	-0.395246242
1986	SmallWhite	2.32	1.89	0	229	343	13.29	13.06	305	224	6.3	6.87	253.2	-0.592286199	-0.84105783	-0.324156602	1.705017885	-1.51417925	-1.891771167	2.217557253	-0.073827002	-2.24E+00	-1.32997305	-1.279543531
1985	SmallWhite	1.89	2.05	0	343	141	13.06	14.78	224	144	6.87	6.75	430.4	0.24491921	-0.84105783	1.510427923	-1.65980598	-1.844062672	0.578616497	-0.173305048	-2.210411362	-1.46E+00	-1.488269568	1.643916909
2012	Gatekeeper	1.67	1.8	1278913	379	267	13.9	13.7	231	188	8.2	9.1	332	-1.063214241	2.153851882	2.089770405	0.43904455	-0.639271044	-0.972557153	0.033312681	-1.035289964	3.71E-01	1.611703917	0.020505468
2011	Gatekeeper	1.8	1.86	1270707	267	243	13.7	14.65	188	166.4	9.1	7.6	338	-0.749262213	2.134635384	0.287371573	0.039263497	-0.926126193	0.39190115	-1.235910516	-1.612167741	1.61E+00	-0.367002563	0.119493971
2010	Gatekeeper	1.86	1.87	985374	243	323	14.65	14.75	166.4	222	7.6	8.62	388	-0.696936875	1.466453441	-0.098856748	1.371867008	0.436435767	0.53552834	-1.873473796	-0.127241611	-4.53E-01	0.978517843	0.944398158
2009	Gatekeeper	1.87	1.85	975695	323	320	14.75	14.48	222	247	8.62	8.13	368	-0.801587551	1.443787528	1.188570989	1.321894376	0.579863342	0.147734927	-0.232338685	0.540441002	9.48E-01	0.332140393	0.614436483
2008	Gatekeeper	1.85	1.8	839614	320	358	14.48	14.12	247	230	8.13	9.05	234	-1.063214241	1.12511823	1.140292449	1.954881043	0.19260889	-0.369322956	0.505581778	0.086416825	2.75E-01	1.545747034	-1.596306739
2007	Gatekeeper	1.8	1.98	828236	358	188	14.12	15.78	230	290	9.05	7.35	401	-0.121358156	1.098473663	1.751820624	-0.876901417	-0.323730379	2.014888394	0.003795863	1.688855095	1.54E+00	-0.696786976	1.158873247
2006	Gatekeeper	1.98	2.08	793605	188	217	15.78	14.77	290	237	7.35	8.12	353	0.401895224	1.017376107	-0.983963317	-0.393832644	2.057167363	0.564253778	1.774804975	0.273367957	-7.97E-01	0.318949017	0.366965227
2005	Gatekeeper	2.08	2.1	786870	217	316	14.77	14.86	237	215	8.12	8.42	345	0.5065459	1.001604341	-0.517270763	1.2552642	0.608548857	0.693518249	0.210413593	-0.314192742	2.61E-01	0.714690313	0.234980557
2004	Gatekeeper	2.1	2.02	546700	316	177	14.86	15.77	215	203	8.42	8.76	240	0.087943196	0.43918339	1.075921062	-1.0601344	0.737633674	2.000525676	-0.438956415	-0.634680396	6.73E-01	1.163197115	-1.497318236
2003	Gatekeeper	2.02	1.93	546141	177	259	15.77	14.42	203	246	8.76	8.48	359	-0.382984847	0.437874345	-1.160984631	0.305784199	2.042824605	0.061558614	-0.793158238	0.513733697	1.14E+00	0.793838572	0.465953729
2002	Gatekeeper	1.93	1.97	347109	259	237	14.42	14.38	246	219	8.48	7.38	350	-0.173683494	-0.028211205	0.158628799	-0.060681767	0.106552345	0.004107738	0.476064959	-0.207363524	7.55E-01	-0.657212847	0.317470976
2001	Gatekeeper	1.97	2.03	346813	237	197	14.38	14.14	219	262	7.38	8.05	498	0.140268534	-0.028904367	-0.195413828	-0.726983522	0.049181315	-0.340597518	-0.320889141	0.941050569	-7.55E-01	0.226609381	2.75918737
2000	Gatekeeper	2.03	1.99	139433	197	225	14.14	14.38	262	247	8.05	8.64	336	-0.069032818	-0.514538946	-0.839127697	-0.260572293	-0.295044864	0.004107738	0.948334056	0.540441002	1.65E-01	1.004900596	0.086497803
1999	Gatekeeper	1.99	1.91	139033	225	286	14.38	13.7	247	261	8.64	8.27	391	-0.487635523	-0.51547565	-0.388527989	0.755537884	0.049181315	-0.972557153	0.505581778	0.914343265	9.75E-01	0.516819665	0.993892409
1998	Gatekeeper	1.91	2.08	88333	286	257	13.7	15.05	261	192	8.27	8.42	253	0.401895224	-0.634202978	0.593135661	0.272469111	-0.926126193	0.966409909	0.918817237	-0.928460746	4.67E-01	0.714690313	-1.282843148
1997	Gatekeeper	2.08	2.17	88281	257	172	15.05	14.24	192	183	8.42	6.35	324	0.872823266	-0.634324749	0.126443106	-1.143422119	1.010146067	-0.196970328	-1.117843241	-1.168826486	6.73E-01	-2.01592463	-0.111479202
1996	Gatekeeper	2.17	2.02	27757	172	103	14.24	15.65	183	189	6.35	7.32	345	0.087943196	-0.776057546	-1.241448865	-2.292792647	-0.151617289	1.828173048	-1.383494608	-1.008582659	-2.17E+00	-0.736361106	0.234980557
1995	Gatekeeper	2.02	1.99	27753	103	193	15.65	14.35	189	282	7.32	7.37	304	-0.069032818	-0.776066913	-2.351855288	-0.793613698	1.870711516	-0.038980419	-1.206393697	1.475196659	-8.38E-01	-0.670404223	-0.441440877
1994	Gatekeeper	1.99	1.94	0	193	219	14.35	13.39	282	253	7.37	7.94	262	-0.330659509	-0.84105783	-0.903499084	-0.360517557	0.006153043	-1.417801441	1.538670427	0.700684829	-7.69E-01	0.081504239	-1.134360394
1993	Gatekeeper	1.94	2.25	0	219	280	13.39	14.27	253	270	7.94	8.54	369	1.29142597	-0.84105783	-0.485085069	0.65559262	-1.370751675	-0.153882171	0.682682689	1.154709005	1.37E-02	0.872986831	0.630934567
1992	Gatekeeper	2.25	2.2	0	280	216	14.27	14.21	270	202	8.54	7.88	323	1.02979928	-0.84105783	0.49657858	-0.410490188	-0.108589017	-0.240058485	1.184468604	-0.661387701	8.38E-01	0.00235598	-0.127977285
1991	Gatekeeper	2.2	2.05	0	216	209	14.21	14.59	202	185	7.88	8.56	299	0.24491921	-0.84105783	-0.533363609	-0.527092995	-0.194645562	0.305724836	-0.822675056	-1.115411877	-6.87E-02	0.899369584	-0.523931295
1990	Gatekeeper	2.05	1.83	0	209	201	14.59	14.79	185	230	8.56	7.69	244	-0.906238227	-0.84105783	-0.646013536	-0.660353346	0.350379223	0.592979216	-1.324460971	0.086416825	8.65E-01	-0.248280174	-1.431325901
1989	Gatekeeper	1.83	1.66	0	201	294	14.79	13.61	230	231	7.69	7.6	272	-1.795768973	-0.84105783	-0.77475631	0.888798235	0.637234372	-1.101821624	0.003795863	0.11312413	-3.30E-01	-0.367002563	-0.969379557
1988	Gatekeeper	1.66	1.62	0	294	268	13.61	13.38	231	226	7.6	7.03	342.8	-2.005070325	-0.84105783	0.721878434	0.455702094	-1.055211011	-1.43216416	0.033312681	-0.020412393	-4.53E-01	-1.118911025	0.198684773
1987	Gatekeeper	1.62	1.86	0	268	229	13.38	13.29	226	305	7.03	6.3	306.8	-0.749262213	-0.84105783	0.30346442	-0.193942118	-1.385094433	-1.561428631	-0.114271411	2.089464663	-1.24E+00	-2.081881512	-0.395246242
1986	Gatekeeper	1.86	2.02	0	229	343	13.29	13.06	305	224	6.3	6.87	253.2	0.087943196	-0.84105783	-0.324156602	1.705017885	-1.51417925	-1.891771167	2.217557253	-0.073827002	-2.24E+00	-1.32997305	-1.279543531
1985	Gatekeeper	2.02	2.34	0	343	141	13.06	14.78	224	144	6.87	6.75	430.4	1.762354012	-0.84105783	1.510427923	-1.65980598	-1.844062672	0.578616497	-0.173305048	-2.210411362	-1.46E+00	-1.488269568	1.643916909
2012	MarbledWhite	1.96	1.99	1278913	379	267	13.9	13.7	231	188	8.2	9.1	332	-0.069032818	2.153851882	2.089770405	0.43904455	-0.639271044	-0.972557153	0.033312681	-1.035289964	3.71E-01	1.611703917	0.020505468
2011	MarbledWhite	1.99	1.92	1270707	267	243	13.7	14.65	188	166.4	9.1	7.6	338	-0.435310185	2.134635384	0.287371573	0.039263497	-0.926126193	0.39190115	-1.235910516	-1.612167741	1.61E+00	-0.367002563	0.119493971
2010	MarbledWhite	1.92	1.96	985374	243	323	14.65	14.75	166.4	222	7.6	8.62	388	-0.226008833	1.466453441	-0.098856748	1.371867008	0.436435767	0.53552834	-1.873473796	-0.127241611	-4.53E-01	0.978517843	0.944398158
2009	MarbledWhite	1.96	1.92	975695	323	320	14.75	14.48	222	247	8.62	8.13	368	-0.435310185	1.443787528	1.188570989	1.321894376	0.579863342	0.147734927	-0.232338685	0.540441002	9.48E-01	0.332140393	0.614436483
2008	MarbledWhite	1.92	2.03	839614	320	358	14.48	14.12	247	230	8.13	9.05	234	0.140268534	1.12511823	1.140292449	1.954881043	0.19260889	-0.369322956	0.505581778	0.086416825	2.75E-01	1.545747034	-1.596306739
2007	MarbledWhite	2.03	2.17	828236	358	188	14.12	15.78	230	290	9.05	7.35	401	0.872823266	1.098473663	1.751820624	-0.876901417	-0.323730379	2.014888394	0.003795863	1.688855095	1.54E+00	-0.696786976	1.158873247
2006	MarbledWhite	2.17	1.99	793605	188	217	15.78	14.77	290	237	7.35	8.12	353	-0.069032818	1.017376107	-0.983963317	-0.393832644	2.057167363	0.564253778	1.774804975	0.273367957	-7.97E-01	0.318949017	0.366965227
2005	MarbledWhite	1.99	2.07	786870	217	316	14.77	14.86	237	215	8.12	8.42	345	0.349569886	1.001604341	-0.517270763	1.2552642	0.608548857	0.693518249	0.210413593	-0.314192742	2.61E-01	0.714690313	0.234980557
2004	MarbledWhite	2.07	2.05	546700	316	177	14.86	15.77	215	203	8.42	8.76	240	0.24491921	0.43918339	1.075921062	-1.0601344	0.737633674	2.000525676	-0.438956415	-0.634680396	6.73E-01	1.163197115	-1.497318236
2003	MarbledWhite	2.05	1.95	546141	177	259	15.77	14.42	203	246	8.76	8.48	359	-0.278334171	0.437874345	-1.160984631	0.305784199	2.042824605	0.061558614	-0.793158238	0.513733697	1.14E+00	0.793838572	0.465953729
2002	MarbledWhite	1.95	2.01	347109	259	237	14.42	14.38	246	219	8.48	7.38	350	0.035617858	-0.028211205	0.158628799	-0.060681767	0.106552345	0.004107738	0.476064959	-0.207363524	7.55E-01	-0.657212847	0.317470976
2001	MarbledWhite	2.01	2.15	346813	237	197	14.38	14.14	219	262	7.38	8.05	498	0.76817259	-0.028904367	-0.195413828	-0.726983522	0.049181315	-0.340597518	-0.320889141	0.941050569	-7.55E-01	0.226609381	2.75918737
2000	MarbledWhite	2.15	2.16	139433	197	225	14.14	14.38	262	247	8.05	8.64	336	0.820497928	-0.514538946	-0.839127697	-0.260572293	-0.295044864	0.004107738	0.948334056	0.540441002	1.65E-01	1.004900596	0.086497803
1999	MarbledWhite	2.16	2.14	139033	225	286	14.38	13.7	247	261	8.64	8.27	391	0.715847252	-0.51547565	-0.388527989	0.755537884	0.049181315	-0.972557153	0.505581778	0.914343265	9.75E-01	0.516819665	0.993892409
1998	MarbledWhite	2.14	2.23	88333	286	257	13.7	15.05	261	192	8.27	8.42	253	1.186775294	-0.634202978	0.593135661	0.272469111	-0.926126193	0.966409909	0.918817237	-0.928460746	4.67E-01	0.714690313	-1.282843148
1997	MarbledWhite	2.23	2.18	88281	257	172	15.05	14.24	192	183	8.42	6.35	324	0.925148604	-0.634324749	0.126443106	-1.143422119	1.010146067	-0.196970328	-1.117843241	-1.168826486	6.73E-01	-2.01592463	-0.111479202
1996	MarbledWhite	2.18	1.98	27757	172	103	14.24	15.65	183	189	6.35	7.32	345	-0.121358156	-0.776057546	-1.241448865	-2.292792647	-0.151617289	1.828173048	-1.383494608	-1.008582659	-2.17E+00	-0.736361106	0.234980557
1995	MarbledWhite	1.98	2.05	27753	103	193	15.65	14.35	189	282	7.32	7.37	304	0.24491921	-0.776066913	-2.351855288	-0.793613698	1.870711516	-0.038980419	-1.206393697	1.475196659	-8.38E-01	-0.670404223	-0.441440877
1994	MarbledWhite	2.05	2.02	0	193	219	14.35	13.39	282	253	7.37	7.94	262	0.087943196	-0.84105783	-0.903499084	-0.360517557	0.006153043	-1.417801441	1.538670427	0.700684829	-7.69E-01	0.081504239	-1.134360394
1993	MarbledWhite	2.02	2.18	0	219	280	13.39	14.27	253	270	7.94	8.54	369	0.925148604	-0.84105783	-0.485085069	0.65559262	-1.370751675	-0.153882171	0.682682689	1.154709005	1.37E-02	0.872986831	0.630934567
1992	MarbledWhite	2.18	2.15	0	280	216	14.27	14.21	270	202	8.54	7.88	323	0.76817259	-0.84105783	0.49657858	-0.410490188	-0.108589017	-0.240058485	1.184468604	-0.661387701	8.38E-01	0.00235598	-0.127977285
1991	MarbledWhite	2.15	1.9	0	216	209	14.21	14.59	202	185	7.88	8.56	299	-0.539960861	-0.84105783	-0.533363609	-0.527092995	-0.194645562	0.305724836	-0.822675056	-1.115411877	-6.87E-02	0.899369584	-0.523931295
1990	MarbledWhite	1.9	1.78	0	209	201	14.59	14.79	185	230	8.56	7.69	244	-1.167864917	-0.84105783	-0.646013536	-0.660353346	0.350379223	0.592979216	-1.324460971	0.086416825	8.65E-01	-0.248280174	-1.431325901
1989	MarbledWhite	1.78	1.73	0	201	294	14.79	13.61	230	231	7.69	7.6	272	-1.429491607	-0.84105783	-0.77475631	0.888798235	0.637234372	-1.101821624	0.003795863	0.11312413	-3.30E-01	-0.367002563	-0.969379557
1988	MarbledWhite	1.73	1.9	0	294	268	13.61	13.38	231	226	7.6	7.03	342.8	-0.539960861	-0.84105783	0.721878434	0.455702094	-1.055211011	-1.43216416	0.033312681	-0.020412393	-4.53E-01	-1.118911025	0.198684773
1987	MarbledWhite	1.9	2.15	0	268	229	13.38	13.29	226	305	7.03	6.3	306.8	0.76817259	-0.84105783	0.30346442	-0.193942118	-1.385094433	-1.561428631	-0.114271411	2.089464663	-1.24E+00	-2.081881512	-0.395246242
1986	MarbledWhite	2.15	2.18	0	229	343	13.29	13.06	305	224	6.3	6.87	253.2	0.925148604	-0.84105783	-0.324156602	1.705017885	-1.51417925	-1.891771167	2.217557253	-0.073827002	-2.24E+00	-1.32997305	-1.279543531
1985	MarbledWhite	2.18	2.29	0	343	141	13.06	14.78	224	144	6.87	6.75	430.4	1.500727322	-0.84105783	1.510427923	-1.65980598	-1.844062672	0.578616497	-0.173305048	-2.210411362	-1.46E+00	-1.488269568	1.643916909
2012	MeadowBrown	2.02	1.94	1278913	379	267	13.9	13.7	231	188	8.2	9.1	332	-0.330659509	2.153851882	2.089770405	0.43904455	-0.639271044	-0.972557153	0.033312681	-1.035289964	3.71E-01	1.611703917	0.020505468
2011	MeadowBrown	1.94	1.83	1270707	267	243	13.7	14.65	188	166.4	9.1	7.6	338	-0.906238227	2.134635384	0.287371573	0.039263497	-0.926126193	0.39190115	-1.235910516	-1.612167741	1.61E+00	-0.367002563	0.119493971
2010	MeadowBrown	1.83	1.93	985374	243	323	14.65	14.75	166.4	222	7.6	8.62	388	-0.382984847	1.466453441	-0.098856748	1.371867008	0.436435767	0.53552834	-1.873473796	-0.127241611	-4.53E-01	0.978517843	0.944398158
2009	MeadowBrown	1.93	1.99	975695	323	320	14.75	14.48	222	247	8.62	8.13	368	-0.069032818	1.443787528	1.188570989	1.321894376	0.579863342	0.147734927	-0.232338685	0.540441002	9.48E-01	0.332140393	0.614436483
2008	MeadowBrown	1.99	1.95	839614	320	358	14.48	14.12	247	230	8.13	9.05	234	-0.278334171	1.12511823	1.140292449	1.954881043	0.19260889	-0.369322956	0.505581778	0.086416825	2.75E-01	1.545747034	-1.596306739
2007	MeadowBrown	1.95	2.03	828236	358	188	14.12	15.78	230	290	9.05	7.35	401	0.140268534	1.098473663	1.751820624	-0.876901417	-0.323730379	2.014888394	0.003795863	1.688855095	1.54E+00	-0.696786976	1.158873247
2006	MeadowBrown	2.03	2.09	793605	188	217	15.78	14.77	290	237	7.35	8.12	353	0.454220562	1.017376107	-0.983963317	-0.393832644	2.057167363	0.564253778	1.774804975	0.273367957	-7.97E-01	0.318949017	0.366965227
2005	MeadowBrown	2.09	2.03	786870	217	316	14.77	14.86	237	215	8.12	8.42	345	0.140268534	1.001604341	-0.517270763	1.2552642	0.608548857	0.693518249	0.210413593	-0.314192742	2.61E-01	0.714690313	0.234980557
2004	MeadowBrown	2.03	2.07	546700	316	177	14.86	15.77	215	203	8.42	8.76	240	0.349569886	0.43918339	1.075921062	-1.0601344	0.737633674	2.000525676	-0.438956415	-0.634680396	6.73E-01	1.163197115	-1.497318236
2003	MeadowBrown	2.07	1.94	546141	177	259	15.77	14.42	203	246	8.76	8.48	359	-0.330659509	0.437874345	-1.160984631	0.305784199	2.042824605	0.061558614	-0.793158238	0.513733697	1.14E+00	0.793838572	0.465953729
2002	MeadowBrown	1.94	1.95	347109	259	237	14.42	14.38	246	219	8.48	7.38	350	-0.278334171	-0.028211205	0.158628799	-0.060681767	0.106552345	0.004107738	0.476064959	-0.207363524	7.55E-01	-0.657212847	0.317470976
2001	MeadowBrown	1.95	2.05	346813	237	197	14.38	14.14	219	262	7.38	8.05	498	0.24491921	-0.028904367	-0.195413828	-0.726983522	0.049181315	-0.340597518	-0.320889141	0.941050569	-7.55E-01	0.226609381	2.75918737
2000	MeadowBrown	2.05	2.13	139433	197	225	14.14	14.38	262	247	8.05	8.64	336	0.663521914	-0.514538946	-0.839127697	-0.260572293	-0.295044864	0.004107738	0.948334056	0.540441002	1.65E-01	1.004900596	0.086497803
1999	MeadowBrown	2.13	2.12	139033	225	286	14.38	13.7	247	261	8.64	8.27	391	0.611196576	-0.51547565	-0.388527989	0.755537884	0.049181315	-0.972557153	0.505581778	0.914343265	9.75E-01	0.516819665	0.993892409
1998	MeadowBrown	2.12	2.02	88333	286	257	13.7	15.05	261	192	8.27	8.42	253	0.087943196	-0.634202978	0.593135661	0.272469111	-0.926126193	0.966409909	0.918817237	-0.928460746	4.67E-01	0.714690313	-1.282843148
1997	MeadowBrown	2.02	2.02	88281	257	172	15.05	14.24	192	183	8.42	6.35	324	0.087943196	-0.634324749	0.126443106	-1.143422119	1.010146067	-0.196970328	-1.117843241	-1.168826486	6.73E-01	-2.01592463	-0.111479202
1996	MeadowBrown	2.02	1.95	27757	172	103	14.24	15.65	183	189	6.35	7.32	345	-0.278334171	-0.776057546	-1.241448865	-2.292792647	-0.151617289	1.828173048	-1.383494608	-1.008582659	-2.17E+00	-0.736361106	0.234980557
1995	MeadowBrown	1.95	1.93	27753	103	193	15.65	14.35	189	282	7.32	7.37	304	-0.382984847	-0.776066913	-2.351855288	-0.793613698	1.870711516	-0.038980419	-1.206393697	1.475196659	-8.38E-01	-0.670404223	-0.441440877
1994	MeadowBrown	1.93	1.93	0	193	219	14.35	13.39	282	253	7.37	7.94	262	-0.382984847	-0.84105783	-0.903499084	-0.360517557	0.006153043	-1.417801441	1.538670427	0.700684829	-7.69E-01	0.081504239	-1.134360394
1993	MeadowBrown	1.93	2.22	0	219	280	13.39	14.27	253	270	7.94	8.54	369	1.134449956	-0.84105783	-0.485085069	0.65559262	-1.370751675	-0.153882171	0.682682689	1.154709005	1.37E-02	0.872986831	0.630934567
1992	MeadowBrown	2.22	2.2	0	280	216	14.27	14.21	270	202	8.54	7.88	323	1.02979928	-0.84105783	0.49657858	-0.410490188	-0.108589017	-0.240058485	1.184468604	-0.661387701	8.38E-01	0.00235598	-0.127977285
1991	MeadowBrown	2.2	2.01	0	216	209	14.21	14.59	202	185	7.88	8.56	299	0.035617858	-0.84105783	-0.533363609	-0.527092995	-0.194645562	0.305724836	-0.822675056	-1.115411877	-6.87E-02	0.899369584	-0.523931295
1990	MeadowBrown	2.01	2	0	209	201	14.59	14.79	185	230	8.56	7.69	244	-0.01670748	-0.84105783	-0.646013536	-0.660353346	0.350379223	0.592979216	-1.324460971	0.086416825	8.65E-01	-0.248280174	-1.431325901
1989	MeadowBrown	2	1.96	0	201	294	14.79	13.61	230	231	7.69	7.6	272	-0.226008833	-0.84105783	-0.77475631	0.888798235	0.637234372	-1.101821624	0.003795863	0.11312413	-3.30E-01	-0.367002563	-0.969379557
1988	MeadowBrown	1.96	1.87	0	294	268	13.61	13.38	231	226	7.6	7.03	342.8	-0.696936875	-0.84105783	0.721878434	0.455702094	-1.055211011	-1.43216416	0.033312681	-0.020412393	-4.53E-01	-1.118911025	0.198684773
1987	MeadowBrown	1.87	1.9	0	268	229	13.38	13.29	226	305	7.03	6.3	306.8	-0.539960861	-0.84105783	0.30346442	-0.193942118	-1.385094433	-1.561428631	-0.114271411	2.089464663	-1.24E+00	-2.081881512	-0.395246242
1986	MeadowBrown	1.9	1.96	0	229	343	13.29	13.06	305	224	6.3	6.87	253.2	-0.226008833	-0.84105783	-0.324156602	1.705017885	-1.51417925	-1.891771167	2.217557253	-0.073827002	-2.24E+00	-1.32997305	-1.279543531
1985	MeadowBrown	1.96	2.12	0	343	141	13.06	14.78	224	144	6.87	6.75	430.4	0.611196576	-0.84105783	1.510427923	-1.65980598	-1.844062672	0.578616497	-0.173305048	-2.210411362	-1.46E+00	-1.488269568	1.643916909
2012	Ringlet	2.07	2.2	1278913	379	267	13.9	13.7	231	188	8.2	9.1	332	1.02979928	2.153851882	2.089770405	0.43904455	-0.639271044	-0.972557153	0.033312681	-1.035289964	3.71E-01	1.611703917	0.020505468
2011	Ringlet	2.2	2.28	1270707	267	243	13.7	14.65	188	166.4	9.1	7.6	338	1.448401984	2.134635384	0.287371573	0.039263497	-0.926126193	0.39190115	-1.235910516	-1.612167741	1.61E+00	-0.367002563	0.119493971
2010	Ringlet	2.28	2.31	985374	243	323	14.65	14.75	166.4	222	7.6	8.62	388	1.605377998	1.466453441	-0.098856748	1.371867008	0.436435767	0.53552834	-1.873473796	-0.127241611	-4.53E-01	0.978517843	0.944398158
2009	Ringlet	2.31	2.2	975695	323	320	14.75	14.48	222	247	8.62	8.13	368	1.02979928	1.443787528	1.188570989	1.321894376	0.579863342	0.147734927	-0.232338685	0.540441002	9.48E-01	0.332140393	0.614436483
2008	Ringlet	2.2	2.06	839614	320	358	14.48	14.12	247	230	8.13	9.05	234	0.297244548	1.12511823	1.140292449	1.954881043	0.19260889	-0.369322956	0.505581778	0.086416825	2.75E-01	1.545747034	-1.596306739
2007	Ringlet	2.06	2.12	828236	358	188	14.12	15.78	230	290	9.05	7.35	401	0.611196576	1.098473663	1.751820624	-0.876901417	-0.323730379	2.014888394	0.003795863	1.688855095	1.54E+00	-0.696786976	1.158873247
2006	Ringlet	2.12	2.09	793605	188	217	15.78	14.77	290	237	7.35	8.12	353	0.454220562	1.017376107	-0.983963317	-0.393832644	2.057167363	0.564253778	1.774804975	0.273367957	-7.97E-01	0.318949017	0.366965227
2005	Ringlet	2.09	2.1	786870	217	316	14.77	14.86	237	215	8.12	8.42	345	0.5065459	1.001604341	-0.517270763	1.2552642	0.608548857	0.693518249	0.210413593	-0.314192742	2.61E-01	0.714690313	0.234980557
2004	Ringlet	2.1	2.22	546700	316	177	14.86	15.77	215	203	8.42	8.76	240	1.134449956	0.43918339	1.075921062	-1.0601344	0.737633674	2.000525676	-0.438956415	-0.634680396	6.73E-01	1.163197115	-1.497318236
2003	Ringlet	2.22	2.13	546141	177	259	15.77	14.42	203	246	8.76	8.48	359	0.663521914	0.437874345	-1.160984631	0.305784199	2.042824605	0.061558614	-0.793158238	0.513733697	1.14E+00	0.793838572	0.465953729
2002	Ringlet	2.13	2.07	347109	259	237	14.42	14.38	246	219	8.48	7.38	350	0.349569886	-0.028211205	0.158628799	-0.060681767	0.106552345	0.004107738	0.476064959	-0.207363524	7.55E-01	-0.657212847	0.317470976
2001	Ringlet	2.07	2.19	346813	237	197	14.38	14.14	219	262	7.38	8.05	498	0.977473942	-0.028904367	-0.195413828	-0.726983522	0.049181315	-0.340597518	-0.320889141	0.941050569	-7.55E-01	0.226609381	2.75918737
2000	Ringlet	2.19	2.15	139433	197	225	14.14	14.38	262	247	8.05	8.64	336	0.76817259	-0.514538946	-0.839127697	-0.260572293	-0.295044864	0.004107738	0.948334056	0.540441002	1.65E-01	1.004900596	0.086497803
1999	Ringlet	2.15	2.04	139033	225	286	14.38	13.7	247	261	8.64	8.27	391	0.192593872	-0.51547565	-0.388527989	0.755537884	0.049181315	-0.972557153	0.505581778	0.914343265	9.75E-01	0.516819665	0.993892409
1998	Ringlet	2.04	2.08	88333	286	257	13.7	15.05	261	192	8.27	8.42	253	0.401895224	-0.634202978	0.593135661	0.272469111	-0.926126193	0.966409909	0.918817237	-0.928460746	4.67E-01	0.714690313	-1.282843148
1997	Ringlet	2.08	1.93	88281	257	172	15.05	14.24	192	183	8.42	6.35	324	-0.382984847	-0.634324749	0.126443106	-1.143422119	1.010146067	-0.196970328	-1.117843241	-1.168826486	6.73E-01	-2.01592463	-0.111479202
1996	Ringlet	1.93	2.12	27757	172	103	14.24	15.65	183	189	6.35	7.32	345	0.611196576	-0.776057546	-1.241448865	-2.292792647	-0.151617289	1.828173048	-1.383494608	-1.008582659	-2.17E+00	-0.736361106	0.234980557
1995	Ringlet	2.12	2.11	27753	103	193	15.65	14.35	189	282	7.32	7.37	304	0.558871238	-0.776066913	-2.351855288	-0.793613698	1.870711516	-0.038980419	-1.206393697	1.475196659	-8.38E-01	-0.670404223	-0.441440877
1994	Ringlet	2.11	2.07	0	193	219	14.35	13.39	282	253	7.37	7.94	262	0.349569886	-0.84105783	-0.903499084	-0.360517557	0.006153043	-1.417801441	1.538670427	0.700684829	-7.69E-01	0.081504239	-1.134360394
1993	Ringlet	2.07	2.16	0	219	280	13.39	14.27	253	270	7.94	8.54	369	0.820497928	-0.84105783	-0.485085069	0.65559262	-1.370751675	-0.153882171	0.682682689	1.154709005	1.37E-02	0.872986831	0.630934567
1992	Ringlet	2.16	2.14	0	280	216	14.27	14.21	270	202	8.54	7.88	323	0.715847252	-0.84105783	0.49657858	-0.410490188	-0.108589017	-0.240058485	1.184468604	-0.661387701	8.38E-01	0.00235598	-0.127977285
1991	Ringlet	2.14	1.93	0	216	209	14.21	14.59	202	185	7.88	8.56	299	-0.382984847	-0.84105783	-0.533363609	-0.527092995	-0.194645562	0.305724836	-0.822675056	-1.115411877	-6.87E-02	0.899369584	-0.523931295
1990	Ringlet	1.93	1.99	0	209	201	14.59	14.79	185	230	8.56	7.69	244	-0.069032818	-0.84105783	-0.646013536	-0.660353346	0.350379223	0.592979216	-1.324460971	0.086416825	8.65E-01	-0.248280174	-1.431325901
1989	Ringlet	1.99	2.02	0	201	294	14.79	13.61	230	231	7.69	7.6	272	0.087943196	-0.84105783	-0.77475631	0.888798235	0.637234372	-1.101821624	0.003795863	0.11312413	-3.30E-01	-0.367002563	-0.969379557
1988	Ringlet	2.02	2.13	0	294	268	13.61	13.38	231	226	7.6	7.03	342.8	0.663521914	-0.84105783	0.721878434	0.455702094	-1.055211011	-1.43216416	0.033312681	-0.020412393	-4.53E-01	-1.118911025	0.198684773
1987	Ringlet	2.13	2.11	0	268	229	13.38	13.29	226	305	7.03	6.3	306.8	0.558871238	-0.84105783	0.30346442	-0.193942118	-1.385094433	-1.561428631	-0.114271411	2.089464663	-1.24E+00	-2.081881512	-0.395246242
1986	Ringlet	2.11	2.03	0	229	343	13.29	13.06	305	224	6.3	6.87	253.2	0.140268534	-0.84105783	-0.324156602	1.705017885	-1.51417925	-1.891771167	2.217557253	-0.073827002	-2.24E+00	-1.32997305	-1.279543531
1985	Ringlet	2.03	2.08	0	343	141	13.06	14.78	224	144	6.87	6.75	430.4	0.401895224	-0.84105783	1.510427923	-1.65980598	-1.844062672	0.578616497	-0.173305048	-2.210411362	-1.46E+00	-1.488269568	1.643916909
2012	WallBrown	1.46	1.53	1278913	379	267	13.9	13.7	231	188	8.2	9.1	332	-2.475998367	2.153851882	2.089770405	0.43904455	-0.639271044	-0.972557153	0.033312681	-1.035289964	3.71E-01	1.611703917	0.020505468
2011	WallBrown	1.53	1.61	1270707	267	243	13.7	14.65	188	166.4	9.1	7.6	338	-2.057395663	2.134635384	0.287371573	0.039263497	-0.926126193	0.39190115	-1.235910516	-1.612167741	1.61E+00	-0.367002563	0.119493971
2010	WallBrown	1.61	1.72	985374	243	323	14.65	14.75	166.4	222	7.6	8.62	388	-1.481816945	1.466453441	-0.098856748	1.371867008	0.436435767	0.53552834	-1.873473796	-0.127241611	-4.53E-01	0.978517843	0.944398158
2009	WallBrown	1.72	1.5	975695	323	320	14.75	14.48	222	247	8.62	8.13	368	-2.632974382	1.443787528	1.188570989	1.321894376	0.579863342	0.147734927	-0.232338685	0.540441002	9.48E-01	0.332140393	0.614436483
2008	WallBrown	1.5	1.43	839614	320	358	14.48	14.12	247	230	8.13	9.05	234	-2.999251748	1.12511823	1.140292449	1.954881043	0.19260889	-0.369322956	0.505581778	0.086416825	2.75E-01	1.545747034	-1.596306739
2007	WallBrown	1.43	1.72	828236	358	188	14.12	15.78	230	290	9.05	7.35	401	-1.481816945	1.098473663	1.751820624	-0.876901417	-0.323730379	2.014888394	0.003795863	1.688855095	1.54E+00	-0.696786976	1.158873247
2006	WallBrown	1.72	1.87	793605	188	217	15.78	14.77	290	237	7.35	8.12	353	-0.696936875	1.017376107	-0.983963317	-0.393832644	2.057167363	0.564253778	1.774804975	0.273367957	-7.97E-01	0.318949017	0.366965227
2005	WallBrown	1.87	1.88	786870	217	316	14.77	14.86	237	215	8.12	8.42	345	-0.644611537	1.001604341	-0.517270763	1.2552642	0.608548857	0.693518249	0.210413593	-0.314192742	2.61E-01	0.714690313	0.234980557
2004	WallBrown	1.88	1.85	546700	316	177	14.86	15.77	215	203	8.42	8.76	240	-0.801587551	0.43918339	1.075921062	-1.0601344	0.737633674	2.000525676	-0.438956415	-0.634680396	6.73E-01	1.163197115	-1.497318236
2003	WallBrown	1.85	1.81	546141	177	259	15.77	14.42	203	246	8.76	8.48	359	-1.010888903	0.437874345	-1.160984631	0.305784199	2.042824605	0.061558614	-0.793158238	0.513733697	1.14E+00	0.793838572	0.465953729
2002	WallBrown	1.81	1.85	347109	259	237	14.42	14.38	246	219	8.48	7.38	350	-0.801587551	-0.028211205	0.158628799	-0.060681767	0.106552345	0.004107738	0.476064959	-0.207363524	7.55E-01	-0.657212847	0.317470976
2001	WallBrown	1.85	1.91	346813	237	197	14.38	14.14	219	262	7.38	8.05	498	-0.487635523	-0.028904367	-0.195413828	-0.726983522	0.049181315	-0.340597518	-0.320889141	0.941050569	-7.55E-01	0.226609381	2.75918737
2000	WallBrown	1.91	2.04	139433	197	225	14.14	14.38	262	247	8.05	8.64	336	0.192593872	-0.514538946	-0.839127697	-0.260572293	-0.295044864	0.004107738	0.948334056	0.540441002	1.65E-01	1.004900596	0.086497803
1999	WallBrown	2.04	1.94	139033	225	286	14.38	13.7	247	261	8.64	8.27	391	-0.330659509	-0.51547565	-0.388527989	0.755537884	0.049181315	-0.972557153	0.505581778	0.914343265	9.75E-01	0.516819665	0.993892409
1998	WallBrown	1.94	1.7	88333	286	257	13.7	15.05	261	192	8.27	8.42	253	-1.586467621	-0.634202978	0.593135661	0.272469111	-0.926126193	0.966409909	0.918817237	-0.928460746	4.67E-01	0.714690313	-1.282843148
1997	WallBrown	1.7	1.75	88281	257	172	15.05	14.24	192	183	8.42	6.35	324	-1.324840931	-0.634324749	0.126443106	-1.143422119	1.010146067	-0.196970328	-1.117843241	-1.168826486	6.73E-01	-2.01592463	-0.111479202
1996	WallBrown	1.75	1.9	27757	172	103	14.24	15.65	183	189	6.35	7.32	345	-0.539960861	-0.776057546	-1.241448865	-2.292792647	-0.151617289	1.828173048	-1.383494608	-1.008582659	-2.17E+00	-0.736361106	0.234980557
1995	WallBrown	1.9	1.97	27753	103	193	15.65	14.35	189	282	7.32	7.37	304	-0.173683494	-0.776066913	-2.351855288	-0.793613698	1.870711516	-0.038980419	-1.206393697	1.475196659	-8.38E-01	-0.670404223	-0.441440877
1994	WallBrown	1.97	1.95	0	193	219	14.35	13.39	282	253	7.37	7.94	262	-0.278334171	-0.84105783	-0.903499084	-0.360517557	0.006153043	-1.417801441	1.538670427	0.700684829	-7.69E-01	0.081504239	-1.134360394
1993	WallBrown	1.95	2.14	0	219	280	13.39	14.27	253	270	7.94	8.54	369	0.715847252	-0.84105783	-0.485085069	0.65559262	-1.370751675	-0.153882171	0.682682689	1.154709005	1.37E-02	0.872986831	0.630934567
1992	WallBrown	2.14	2.23	0	280	216	14.27	14.21	270	202	8.54	7.88	323	1.186775294	-0.84105783	0.49657858	-0.410490188	-0.108589017	-0.240058485	1.184468604	-0.661387701	8.38E-01	0.00235598	-0.127977285
1991	WallBrown	2.23	2.45	0	216	209	14.21	14.59	202	185	7.88	8.56	299	2.337932731	-0.84105783	-0.533363609	-0.527092995	-0.194645562	0.305724836	-0.822675056	-1.115411877	-6.87E-02	0.899369584	-0.523931295
1990	WallBrown	2.45	2.4	0	209	201	14.59	14.79	185	230	8.56	7.69	244	2.07630604	-0.84105783	-0.646013536	-0.660353346	0.350379223	0.592979216	-1.324460971	0.086416825	8.65E-01	-0.248280174	-1.431325901
1989	WallBrown	2.4	1.95	0	201	294	14.79	13.61	230	231	7.69	7.6	272	-0.278334171	-0.84105783	-0.77475631	0.888798235	0.637234372	-1.101821624	0.003795863	0.11312413	-3.30E-01	-0.367002563	-0.969379557
1988	WallBrown	1.95	1.74	0	294	268	13.61	13.38	231	226	7.6	7.03	342.8	-1.377166269	-0.84105783	0.721878434	0.455702094	-1.055211011	-1.43216416	0.033312681	-0.020412393	-4.53E-01	-1.118911025	0.198684773
1987	WallBrown	1.74	1.91	0	268	229	13.38	13.29	226	305	7.03	6.3	306.8	-0.487635523	-0.84105783	0.30346442	-0.193942118	-1.385094433	-1.561428631	-0.114271411	2.089464663	-1.24E+00	-2.081881512	-0.395246242
1986	WallBrown	1.91	1.97	0	229	343	13.29	13.06	305	224	6.3	6.87	253.2	-0.173683494	-0.84105783	-0.324156602	1.705017885	-1.51417925	-1.891771167	2.217557253	-0.073827002	-2.24E+00	-1.32997305	-1.279543531
1985	WallBrown	1.97	2.46	0	343	141	13.06	14.78	224	144	6.87	6.75	430.4	2.390258069	-0.84105783	1.510427923	-1.65980598	-1.844062672	0.578616497	-0.173305048	-2.210411362	-1.46E+00	-1.488269568	1.643916909
